# Supplementary material for: 4-(4-Chloro­phen­yl)-8-methyl-2-oxo-1,2,5,6,7,8-hexa­hydro­quinoline-3-carbonitrile
Source: Acta Crystallogr Sect E Struct Rep Online. 2011 Sep 14;67(Pt 10):o2596. doi: 10.1107/S1600536811036142 (PMC3201532; doi:10.1107/S1600536811036142)
Supplement: Supplementary file 2 [file e-67-o2596-Isup2.hkl]

# 
# h,k,l, Fc-squared, Fo-squared, sigma(Fo-squared) and status flag 
# 
data_I
_shelx_title '  C2/c' 
_shelx_refln_list_code          4 
_shelx_F_calc_maximum      413.92 
_exptl_crystal_F_000      1248.00 
_reflns_d_resolution_high  0.8009 
 
loop_ 
 _symmetry_equiv_pos_as_xyz 
 'x, y, z' 
 '-x, y, -z+1/2' 
 'x+1/2, y+1/2, z' 
 '-x+1/2, y+1/2, -z+1/2' 
 '-x, -y, -z' 
 'x, -y, z-1/2' 
 '-x+1/2, -y+1/2, -z' 
 'x+1/2, -y+1/2, z-1/2' 
 
_cell_length_a    18.6304 
_cell_length_b    18.7399 
_cell_length_c     8.5209 
_cell_angle_alpha  90.000 
_cell_angle_beta   90.229 
_cell_angle_gamma  90.000 
 
_shelx_F_squared_multiplier     1.000 
 
loop_ 
 _refln_index_h 
 _refln_index_k 
 _refln_index_l 
 _refln_F_squared_calc 
 _refln_F_squared_meas 
 _refln_F_squared_sigma 
 _refln_observed_status 
   2   0   0     1353.89     1079.66     11.89 o 
   4   0   0     1168.41     1155.82     14.16 o 
   6   0   0       35.20       43.03      4.36 o 
   8   0   0     7723.91    10121.76     91.71 o 
  10   0   0     1139.78     1487.02     67.24 o 
  12   0   0       28.90       22.13      8.32 o 
  14   0   0     4633.33     4502.90     83.06 o 
  16   0   0       10.17       10.46      3.94 o 
  18   0   0      269.75      275.79     20.28 o 
  20   0   0       30.16       46.42      7.05 o 
  22   0   0        0.27        5.91      3.73 o 
   1   1   0     5028.52     4875.88     38.31 o 
   3   1   0     3625.44     3728.37     42.66 o 
   5   1   0      540.23      554.99     12.24 o 
   7   1   0    14659.83    14390.10    214.77 o 
   9   1   0     5160.60     5716.16     58.92 o 
  11   1   0      441.14      504.08     16.98 o 
  13   1   0     3535.73     3630.99     88.83 o 
  15   1   0     2457.93     2329.05     27.06 o 
  17   1   0       48.94       36.54      4.53 o 
  19   1   0      646.30      636.09     15.61 o 
  21   1   0      239.11      186.05      7.32 o 
  23   1   0        4.96        0.82      2.47 o 
   0   2   0    19626.97    21333.95     99.70 o 
   2   2   0      802.43      674.71     11.41 o 
   4   2   0      447.62      416.85      9.67 o 
   6   2   0      785.90      634.39     14.95 o 
   8   2   0     4271.21     3504.05     49.55 o 
  10   2   0       56.42       80.21      8.10 o 
  12   2   0       27.81       30.77      5.28 o 
  14   2   0       28.75       52.69      4.43 o 
  16   2   0       42.46       41.06      4.75 o 
  18   2   0        3.68        8.77      3.08 o 
  20   2   0       11.10        4.01      2.56 o 
  22   2   0       49.45       46.00      3.73 o 
   1   3   0      467.89      505.26     12.13 o 
   3   3   0     2826.52     2777.87     77.47 o 
   5   3   0      311.07      296.97     10.25 o 
   7   3   0       52.04       40.06      2.88 o 
   9   3   0      138.52      155.84      8.37 o 
  11   3   0       10.69       33.76      4.64 o 
  13   3   0       86.74      136.53      7.84 o 
  15   3   0       14.57       12.16      3.24 o 
  17   3   0       24.76        9.27      3.13 o 
  19   3   0       17.57       50.43      4.99 o 
  21   3   0        3.97        5.39      2.58 o 
  23   3   0       13.87        1.47      2.48 o 
   0   4   0    13389.60    14538.05    142.70 o 
   2   4   0     3274.03     3672.26     43.51 o 
   4   4   0    13367.38    12289.63    632.86 o 
   6   4   0      176.35      192.08      7.58 o 
   8   4   0      559.23      755.89     16.71 o 
  10   4   0     1228.25     1091.23     28.11 o 
  12   4   0       90.27      156.84     15.86 o 
  14   4   0      603.06      703.90     18.94 o 
  16   4   0      126.03      123.65      5.97 o 
  18   4   0       85.36       73.76      5.58 o 
  20   4   0       84.74       64.86      7.52 o 
  22   4   0       21.69       29.72      4.02 o 
   1   5   0    44333.32    44070.14    291.14 o 
   3   5   0     3038.92     2766.47     62.68 o 
   5   5   0     4245.69     3746.47     37.74 o 
   7   5   0     2211.02     2255.47     47.90 o 
   9   5   0      474.85      425.14     26.76 o 
  11   5   0      106.33      213.50     14.29 o 
  13   5   0     2046.31     2245.64     34.46 o 
  15   5   0     3418.41     3293.79     32.24 o 
  17   5   0       12.53        8.65      4.65 o 
  19   5   0      381.67      326.68     16.08 o 
  21   5   0        8.92        5.17      2.97 o 
   0   6   0    83206.34    92175.60    423.59 o 
   2   6   0       18.70       65.38     13.11 o 
   4   6   0     4971.54     5770.68     54.70 o 
   6   6   0       21.38       46.02      7.20 o 
   8   6   0       16.09       11.53      4.41 o 
  10   6   0      463.15      459.78     66.02 o 
  12   6   0     2186.88     2375.07     59.13 o 
  14   6   0     3233.58     3104.12     33.14 o 
  16   6   0      332.08      447.52     12.61 o 
  18   6   0       44.60       44.84      5.56 o 
  20   6   0      432.59      493.65     17.69 o 
  22   6   0       83.47       36.67      4.10 o 
   1   7   0     3512.01     4004.35     52.21 o 
   3   7   0     1499.98     1840.19     18.33 o 
   5   7   0    10100.26    10802.50     84.96 o 
   7   7   0     5867.56     6916.64    147.11 o 
   9   7   0     1894.85     2227.61     62.22 o 
  11   7   0        3.37       17.61      6.60 o 
  13   7   0       45.08       55.91      5.56 o 
  15   7   0      995.74     1048.32     19.26 o 
  17   7   0     1211.26     1311.38     21.20 o 
  19   7   0       28.10       15.01      3.42 o 
  21   7   0       19.26       41.26      4.74 o 
   0   8   0      560.18     1028.49     22.85 o 
   2   8   0     5447.67     6436.07     52.26 o 
   4   8   0     2119.91     2513.26     28.49 o 
   6   8   0       32.26       30.69      4.98 o 
   8   8   0     4543.28     5045.32     73.89 o 
  10   8   0      367.25      451.98     34.67 o 
  12   8   0     2229.78     2219.76     22.98 o 
  14   8   0      102.17      186.28      7.95 o 
  16   8   0     1835.75     1910.60     26.11 o 
  18   8   0      147.72      222.60      9.16 o 
  20   8   0       54.04       49.61      5.40 o 
   1   9   0     5252.94     5533.45    117.95 o 
   3   9   0     1974.88     1799.16     41.40 o 
   5   9   0      223.57      279.09     10.44 o 
   7   9   0      163.72      217.12     12.64 o 
   9   9   0     1028.14     1189.77     41.92 o 
  11   9   0     3093.10     2851.11     47.21 o 
  13   9   0        0.99        2.71      2.70 o 
  15   9   0      141.98      144.02      7.50 o 
  17   9   0       50.10       70.01      5.37 o 
  19   9   0        0.39       10.48      2.52 o 
  21   9   0        0.79        6.43      4.86 o 
   0  10   0     4961.62     5479.75     87.67 o 
   2  10   0      175.81      112.38      6.65 o 
   4  10   0     7132.27     7148.16     59.59 o 
   6  10   0      303.33      196.52     10.33 o 
   8  10   0     1342.91     1292.88     27.85 o 
  10  10   0       50.24       52.73      4.22 o 
  12  10   0      437.89      458.06     11.48 o 
  14  10   0     1629.44     1613.05     22.21 o 
  16  10   0      329.40      330.74     10.64 o 
  18  10   0      220.81      228.23      8.59 o 
  20  10   0      190.04      194.46      7.61 o 
   1  11   0     6182.57     5439.77    114.31 o 
   3  11   0     2411.54     2095.46     30.32 o 
   5  11   0      305.29      312.82     23.12 o 
   7  11   0      162.97      132.67     10.85 o 
   9  11   0      139.38      113.75      5.98 o 
  11  11   0       17.49       23.01      4.38 o 
  13  11   0      657.30      720.06     25.52 o 
  15  11   0      312.43      314.52     10.24 o 
  17  11   0      201.94      207.30      7.68 o 
  19  11   0      282.33      207.23      6.91 o 
   0  12   0     1427.75     1309.13     52.71 o 
   2  12   0      640.96      544.33     18.31 o 
   4  12   0       50.51       61.73      9.33 o 
   6  12   0      136.95      107.08     12.09 o 
   8  12   0      349.02      393.40      9.67 o 
  10  12   0      120.38      118.50      7.05 o 
  12  12   0      534.06      537.07     15.50 o 
  14  12   0      350.93      350.44     13.79 o 
  16  12   0      283.13      280.73     13.06 o 
  18  12   0        0.93        9.44      3.30 o 
   1  13   0      300.63      365.86     21.32 o 
   3  13   0      875.87      912.44     24.80 o 
   5  13   0       58.03       70.80      5.90 o 
   7  13   0      125.00      121.70      6.09 o 
   9  13   0       18.51       16.81      3.10 o 
  11  13   0      241.47      205.01     10.00 o 
  13  13   0      729.48      627.73     18.33 o 
  15  13   0       34.23       62.97      7.00 o 
  17  13   0        2.24        2.88      3.44 o 
   0  14   0      321.91      520.28     19.50 o 
   2  14   0        4.92       24.60      4.54 o 
   4  14   0     1031.15     1010.85     18.54 o 
   6  14   0       43.73       18.70      3.18 o 
   8  14   0       29.76       39.30      4.12 o 
  10  14   0      139.36      153.99      7.81 o 
  12  14   0       86.06      114.78      7.73 o 
  14  14   0      298.44      356.49     11.39 o 
  16  14   0        1.50       10.19      3.13 o 
  18  14   0       29.67       21.19      3.95 o 
   1  15   0     3041.68     3099.45     84.24 o 
   3  15   0     2922.91     2845.59     32.46 o 
   5  15   0      742.05      815.42     16.56 o 
   7  15   0       17.29       18.74      3.58 o 
   9  15   0       15.69       14.65      3.55 o 
  11  15   0      193.04      188.06      8.34 o 
  13  15   0        2.33        1.67      4.06 o 
  15  15   0       99.31      138.86      8.54 o 
  17  15   0      325.21      332.20     12.55 o 
   0  16   0     1626.50     1742.98    114.10 o 
   2  16   0       33.06       27.29      5.23 o 
   4  16   0      817.99      813.82     18.83 o 
   6  16   0     2251.33     1985.26     31.41 o 
   8  16   0      437.08      383.27     11.67 o 
  10  16   0      109.97       68.49      5.57 o 
  12  16   0      532.22      498.95     15.15 o 
  14  16   0      250.62      199.09      8.71 o 
  16  16   0       85.86       97.47      7.31 o 
   1  17   0      521.20      416.97     24.89 o 
   3  17   0     2904.76     2836.94     51.10 o 
   5  17   0      415.65      311.91     15.03 o 
   7  17   0      161.16       95.91      6.93 o 
   9  17   0        1.04        0.24      3.18 o 
  11  17   0      135.05      120.89      6.23 o 
  13  17   0      164.28      148.80      7.41 o 
  15  17   0        5.83        3.41      4.71 o 
   0  18   0      455.10      467.62     29.96 o 
   2  18   0      122.80      147.17     10.41 o 
   4  18   0       44.70       56.49      6.90 o 
   6  18   0       18.54       10.89      5.00 o 
   8  18   0       12.62       19.78      3.94 o 
  10  18   0        7.65       13.42      3.50 o 
  12  18   0       52.23       49.00      6.72 o 
  14  18   0       54.21       36.79      6.59 o 
   1  19   0        1.81        1.96      4.59 o 
   3  19   0        8.04        4.34      4.94 o 
   5  19   0       14.11       11.51      6.78 o 
   7  19   0        0.00        4.33      7.93 o 
   9  19   0       19.11        9.95      4.25 o 
  11  19   0       15.40       16.56      3.29 o 
   0  20   0      222.38      234.18     11.46 o 
   2  20   0      477.38      564.49     21.69 o 
   4  20   0      174.09      158.66     12.52 o 
   6  20   0      128.50      122.64      9.23 o 
   8  20   0       46.02       69.24      6.70 o 
  10  20   0        0.74        1.51      4.47 o 
   1  21   0       86.24       90.54      5.22 o 
   3  21   0      644.13      731.76     18.88 o 
   5  21   0       23.81       41.30      5.54 o 
   7  21   0      104.56      127.99      7.78 o 
   9  21   0        8.23       15.73      3.09 o 
   0  22   0      878.34      797.13     19.35 o 
   2  22   0       64.71       50.09      5.31 o 
   4  22   0      135.42      157.98     10.09 o 
   6  22   0        0.33        8.68      2.91 o 
   1  23   0      110.48      125.03     11.99 o 
   3  23   0      131.60      154.45     12.47 o 
 -21   1   1       44.09       34.87      4.14 o 
 -19   1   1      301.43      243.70      9.84 o 
 -17   1   1      454.90      392.40     13.00 o 
 -15   1   1       28.68       15.39      3.61 o 
 -13   1   1     1258.71     1022.22     26.54 o 
 -11   1   1      430.01      445.02     11.99 o 
  -9   1   1    12886.30    13923.51     70.54 o 
  -7   1   1       20.26       20.89      2.95 o 
  -5   1   1     1804.90     1333.68     14.88 o 
  -3   1   1      839.73      692.18      9.82 o 
  -1   1   1     6667.83     7965.02     50.17 o 
   1   1   1      196.59      100.38      3.23 o 
   3   1   1    11601.83    12902.03     59.82 o 
   5   1   1    12629.40     9603.11     53.10 o 
   7   1   1    10644.29     8006.50     86.61 o 
   9   1   1     1086.69      879.66     16.90 o 
  11   1   1     2509.69     2856.81     68.66 o 
  13   1   1     1481.61     1483.52     47.38 o 
  15   1   1        0.46       46.65      5.19 o 
  17   1   1       24.15       42.97      4.91 o 
  19   1   1        2.04       13.19      3.25 o 
  21   1   1        2.98        2.64      2.25 o 
 -22   2   1        7.52       23.72      3.27 o 
 -20   2   1       13.09       23.56      3.42 o 
 -18   2   1      138.07      197.73      9.30 o 
 -16   2   1        3.67       -2.40      3.27 o 
 -14   2   1        3.73       12.39      2.76 o 
 -12   2   1     3649.98     3503.68     58.07 o 
 -10   2   1     1570.34     1490.14     21.21 o 
  -8   2   1     3559.00     3891.68     46.09 o 
  -6   2   1     7158.28     7211.25     44.00 o 
  -4   2   1      614.15      672.77     10.69 o 
  -2   2   1    11777.00    11112.33     65.69 o 
   0   2   1    12778.46    12902.05    168.21 o 
   2   2   1    78847.27    79099.69    466.80 o 
   4   2   1    14118.00    14800.93     96.54 o 
   6   2   1     6614.67     6808.03     61.02 o 
   8   2   1       76.33       59.63      4.63 o 
  10   2   1     1359.36     1434.24     24.07 o 
  12   2   1      547.15      656.12     28.30 o 
  14   2   1     1582.97     1557.77     42.43 o 
  16   2   1     1818.92     1929.33     32.59 o 
  18   2   1        2.48        2.10      3.05 o 
  20   2   1      215.78      250.02      8.98 o 
  22   2   1       10.20       11.19      2.33 o 
 -21   3   1       73.78      144.47      7.10 o 
 -19   3   1      128.76      209.65      8.86 o 
 -17   3   1      330.35      304.01     11.27 o 
 -15   3   1      139.63      169.82      7.38 o 
 -13   3   1      574.51      428.64     15.44 o 
 -11   3   1     1116.82      947.69     21.66 o 
  -9   3   1    13592.75    14098.67     97.42 o 
  -7   3   1     1759.78     1789.86     46.18 o 
  -5   3   1     4512.37     5343.81     39.84 o 
  -3   3   1      301.74      257.81      9.48 o 
  -1   3   1    21183.65    21733.55    151.11 o 
   1   3   1    11670.97    11704.74     94.78 o 
   3   3   1    32491.51    34784.68    162.27 o 
   5   3   1      167.38       60.83      3.33 o 
   7   3   1     1739.13     2354.71     26.44 o 
   9   3   1     1040.74      903.11     16.38 o 
  11   3   1     1264.73      982.44     25.97 o 
  13   3   1     1830.90     1660.27     39.56 o 
  15   3   1     1647.47     1894.16     24.48 o 
  17   3   1     1143.01     1117.59     21.15 o 
  19   3   1        9.53        2.77      2.80 o 
  21   3   1       15.53       32.71      3.79 o 
 -22   4   1       95.06      174.46      8.84 o 
 -20   4   1        2.37        2.35      3.83 o 
 -18   4   1       95.33       71.70      4.98 o 
 -16   4   1      805.45      789.72     17.69 o 
 -14   4   1        7.14        9.84      2.64 o 
 -12   4   1     3099.14     2924.33     41.81 o 
 -10   4   1     5224.72     4843.93     49.54 o 
  -8   4   1     4489.78     4093.82     47.03 o 
  -6   4   1      510.16      312.72     13.60 o 
  -4   4   1      624.25     1113.61     16.33 o 
  -2   4   1     2458.72     2603.43     31.00 o 
   0   4   1     1799.75     1856.51     18.01 o 
   2   4   1    10604.98    10168.99    111.08 o 
   4   4   1    11450.19    10186.44     84.17 o 
   6   4   1     2022.38     1829.64     27.89 o 
   8   4   1       19.70       22.59      3.55 o 
  10   4   1     6245.63     5837.48     62.61 o 
  12   4   1      538.05      488.30     25.01 o 
  14   4   1     1326.52     1183.44     30.02 o 
  16   4   1      231.81      267.30     10.90 o 
  18   4   1        0.40        2.46      3.08 o 
  20   4   1        0.56        2.41      4.65 o 
  22   4   1       45.77       91.03      7.16 o 
 -21   5   1        5.19        6.70      4.07 o 
 -19   5   1       19.73       23.18      3.95 o 
 -17   5   1       13.52        4.89      3.87 o 
 -15   5   1      247.05      218.40     10.31 o 
 -13   5   1      172.43      181.44      7.18 o 
 -11   5   1      279.78      293.96     15.00 o 
  -9   5   1      722.56      809.31     26.91 o 
  -7   5   1       10.09       37.38      6.22 o 
  -5   5   1      615.49      618.27     18.83 o 
  -3   5   1        7.79       34.50      2.75 o 
  -1   5   1       18.26       22.58      2.77 o 
   1   5   1    14058.26    12758.27    314.33 o 
   3   5   1    13202.06    13797.79     72.65 o 
   5   5   1     2798.11     2702.87     32.47 o 
   7   5   1     1304.81      960.65     21.10 o 
   9   5   1      260.24      285.40     12.36 o 
  11   5   1       49.07       62.48      7.37 o 
  13   5   1       47.27       46.65      4.67 o 
  15   5   1      122.14      173.40      8.40 o 
  17   5   1       40.55       60.07      7.09 o 
  19   5   1       99.33      115.73      9.79 o 
  21   5   1       13.11        7.57      3.59 o 
 -22   6   1        7.06       29.07      5.00 o 
 -20   6   1        5.39        1.57      2.98 o 
 -18   6   1       11.23        9.30      3.60 o 
 -16   6   1      245.98      300.49     11.49 o 
 -14   6   1     1393.66     1304.88     20.68 o 
 -12   6   1       99.90      168.24      7.41 o 
 -10   6   1      267.32      218.96     15.70 o 
  -8   6   1      953.51      728.68     25.44 o 
  -6   6   1      609.24      917.68     25.49 o 
  -4   6   1      648.40      346.22     11.74 o 
  -2   6   1     8745.45     9145.67    114.77 o 
   0   6   1       38.06      140.44      7.87 o 
   2   6   1     7603.56     6783.34     55.60 o 
   4   6   1      214.18      121.08      5.94 o 
   6   6   1     1951.15     1540.59     32.06 o 
   8   6   1      292.06      240.63     11.78 o 
  10   6   1     2197.37     1883.33     90.46 o 
  12   6   1      298.49      245.22      8.26 o 
  14   6   1      581.79      662.68     15.62 o 
  16   6   1       47.44       69.61      6.34 o 
  18   6   1       88.03       86.71      7.19 o 
  20   6   1      333.72      401.23     15.56 o 
  22   6   1       37.41       56.30      7.08 o 
 -21   7   1       71.09       78.09      6.51 o 
 -19   7   1       63.02       56.14      5.59 o 
 -17   7   1       69.27       64.98      6.50 o 
 -15   7   1      371.40      489.40     13.32 o 
 -13   7   1     3264.32     3170.84     30.00 o 
 -11   7   1      105.05      136.11     14.01 o 
  -9   7   1    10820.52    11321.68    133.48 o 
  -7   7   1     5362.65     5410.32     95.66 o 
  -5   7   1       90.74       81.96      7.28 o 
  -3   7   1      110.89      163.48      8.03 o 
  -1   7   1      133.42      187.95     13.37 o 
   1   7   1     8223.93     8919.41     49.96 o 
   3   7   1      868.98      909.74     17.88 o 
   5   7   1     7559.69     7710.25     78.30 o 
   7   7   1     1614.72     1302.30     31.90 o 
   9   7   1      113.08       92.78      9.98 o 
  11   7   1      634.26      709.13     27.52 o 
  13   7   1      279.00      288.19      9.70 o 
  15   7   1       17.65       74.93      6.54 o 
  17   7   1      102.82       70.29      5.38 o 
  19   7   1      207.84      266.51     13.65 o 
  21   7   1        1.72        3.30      2.50 o 
 -20   8   1        0.31        5.31      4.68 o 
 -18   8   1        1.59       -0.86      2.83 o 
 -16   8   1      660.93      629.99     15.00 o 
 -14   8   1     1872.46     2055.98     31.16 o 
 -12   8   1     1204.80      907.47     12.51 o 
 -10   8   1     3395.01     3618.53     67.97 o 
  -8   8   1      129.89      117.62     12.20 o 
  -6   8   1     5709.88     6121.00     75.24 o 
  -4   8   1     3104.04     4215.42     45.57 o 
  -2   8   1      247.95      358.98      9.72 o 
   0   8   1      446.55      386.79      9.93 o 
   2   8   1     5074.54     5516.92     47.20 o 
   4   8   1       46.55       16.06      4.04 o 
   6   8   1     7111.97     7668.05     84.17 o 
   8   8   1     3683.63     3533.00     58.77 o 
  10   8   1      222.56      244.59     18.14 o 
  12   8   1      100.74      117.02      5.87 o 
  14   8   1      947.42      861.06     18.11 o 
  16   8   1     5246.62     5497.84     45.47 o 
  18   8   1        7.24        3.56      2.67 o 
  20   8   1        6.80        2.87      3.61 o 
 -21   9   1       82.83       97.55      9.34 o 
 -19   9   1       33.04       43.72      3.81 o 
 -17   9   1       24.79       38.75      7.08 o 
 -15   9   1      521.10      491.58     13.26 o 
 -13   9   1     6699.54     6192.81     42.60 o 
 -11   9   1     1413.70     1438.95     16.09 o 
  -9   9   1     2958.50     3230.30     64.11 o 
  -7   9   1       12.31       25.76      6.61 o 
  -5   9   1      416.04      805.19     20.76 o 
  -3   9   1      477.46      212.44      8.03 o 
  -1   9   1      506.43      688.63     14.16 o 
   1   9   1      103.60      115.00      7.78 o 
   3   9   1    15472.31    15554.69     98.03 o 
   5   9   1      507.20      429.85     18.90 o 
   7   9   1      464.69      712.01     26.05 o 
   9   9   1      315.84      229.85     16.33 o 
  11   9   1     3764.81     3677.64     43.87 o 
  13   9   1      303.48      269.51      9.61 o 
  15   9   1      604.57      621.52     14.85 o 
  17   9   1       51.23       29.84      3.75 o 
  19   9   1      608.62      610.63     14.95 o 
  21   9   1        9.73        8.36      3.16 o 
 -20  10   1       35.29        9.92      2.37 o 
 -18  10   1        0.83       -1.53      2.47 o 
 -16  10   1      970.02      949.34     17.63 o 
 -14  10   1     1375.00     1306.14     19.86 o 
 -12  10   1      201.94      191.55      6.68 o 
 -10  10   1     3126.58     2908.91     30.59 o 
  -8  10   1      993.05      906.92     33.97 o 
  -6  10   1     1024.23      988.03     32.33 o 
  -4  10   1     2131.23     2309.38     37.17 o 
  -2  10   1        7.09       35.24      3.83 o 
   0  10   1        0.99       16.25      3.17 o 
   2  10   1      531.57      568.47     17.43 o 
   4  10   1     6184.53     6101.99     76.34 o 
   6  10   1      419.90      399.69     20.17 o 
   8  10   1      872.96      883.09     31.55 o 
  10  10   1     1332.05     1192.77     16.97 o 
  12  10   1      106.24       91.93      7.31 o 
  14  10   1       67.43       55.15      5.34 o 
  16  10   1      688.13      633.09     14.39 o 
  18  10   1       20.02       12.45      3.39 o 
  20  10   1      185.13      151.24      6.86 o 
 -19  11   1       14.56       12.88      2.30 o 
 -17  11   1        1.64        1.78      2.50 o 
 -15  11   1       15.03       22.53      3.38 o 
 -13  11   1      431.39      528.56     15.11 o 
 -11  11   1      118.43       70.15      4.72 o 
  -9  11   1      203.24      180.67      6.93 o 
  -7  11   1       33.15       23.53      7.31 o 
  -5  11   1      684.59      489.16     26.37 o 
  -3  11   1      823.79      703.89     20.99 o 
  -1  11   1        0.01       11.80      3.22 o 
   1  11   1     3878.47     3602.48     59.05 o 
   3  11   1      877.91     1140.61     25.32 o 
   5  11   1       33.59        7.20      4.93 o 
   7  11   1      269.50      215.75     15.94 o 
   9  11   1      536.77      544.70     11.54 o 
  11  11   1      328.72      358.71     11.11 o 
  13  11   1       73.86      100.32      6.69 o 
  15  11   1       68.44       66.47      5.23 o 
  17  11   1        0.54        4.25      2.46 o 
  19  11   1        4.16        2.33      2.92 o 
 -18  12   1       31.06       30.97      4.71 o 
 -16  12   1       27.41       19.82      4.79 o 
 -14  12   1       81.88       86.52      7.36 o 
 -12  12   1      498.32      551.08     15.57 o 
 -10  12   1      347.43      279.12      8.73 o 
  -8  12   1     1531.29     1510.14     17.50 o 
  -6  12   1       81.67       53.42      5.16 o 
  -4  12   1      652.13      616.13     18.72 o 
  -2  12   1      602.09      746.35     22.78 o 
   0  12   1      532.65      456.71     16.29 o 
   2  12   1     1421.72     1320.05     28.56 o 
   4  12   1      800.28      770.27     28.62 o 
   6  12   1     2013.70     1926.15     29.25 o 
   8  12   1       10.44        9.91      3.15 o 
  10  12   1     1560.09     1558.97     19.61 o 
  12  12   1       17.06       19.87      5.13 o 
  14  12   1      104.30       96.27      7.81 o 
  16  12   1       75.76      106.03      6.66 o 
  18  12   1       23.79       25.56      4.68 o 
 -19  13   1       36.35       39.80      5.55 o 
 -17  13   1       49.40       39.58      4.72 o 
 -15  13   1        3.55        4.92      4.09 o 
 -13  13   1      244.99      263.46      9.67 o 
 -11  13   1      195.01      207.90      8.17 o 
  -9  13   1     2773.04     2646.94     26.38 o 
  -7  13   1      184.27      164.54      7.77 o 
  -5  13   1       58.75      111.81      6.14 o 
  -3  13   1      336.22      441.15     13.36 o 
  -1  13   1       59.28       49.09      8.76 o 
   1  13   1      610.46      612.10     27.59 o 
   3  13   1     1300.97     1346.80     38.20 o 
   5  13   1      514.84      607.90     11.38 o 
   7  13   1      498.60      543.22     11.44 o 
   9  13   1       26.70       23.50      4.03 o 
  11  13   1      615.77      611.07     16.78 o 
  13  13   1        2.97        3.02      4.22 o 
  15  13   1       13.36       12.12      5.00 o 
  17  13   1        5.68        5.60      2.84 o 
 -18  14   1       11.49       12.66      3.04 o 
 -16  14   1      360.43      374.73     12.64 o 
 -14  14   1        9.64       13.97      3.52 o 
 -12  14   1     1551.61     1468.01     23.87 o 
 -10  14   1      507.75      582.22     13.07 o 
  -8  14   1       94.21       56.44      5.08 o 
  -6  14   1     1274.73     1090.74     20.87 o 
  -4  14   1      103.07       99.28      6.35 o 
  -2  14   1        0.65       10.42      3.53 o 
   0  14   1      779.59      849.76     22.01 o 
   2  14   1     1307.93     1224.63     21.18 o 
   4  14   1     1755.88     1590.40     21.00 o 
   6  14   1      601.35      552.37     11.55 o 
   8  14   1     1682.84     1600.82     23.34 o 
  10  14   1     1222.50     1122.06     19.83 o 
  12  14   1        3.57       16.20      4.50 o 
  14  14   1      109.86      127.22      8.50 o 
  16  14   1       84.78       80.01      6.60 o 
  18  14   1        0.31       61.82      9.47 o 
 -17  15   1        9.67       12.35      3.71 o 
 -15  15   1        0.29       -1.64      4.19 o 
 -13  15   1      205.20      217.28      9.78 o 
 -11  15   1      697.16      668.29     16.60 o 
  -9  15   1     1890.23     1776.25     33.40 o 
  -7  15   1       52.46       69.97      5.93 o 
  -5  15   1      514.71      411.93     12.83 o 
  -3  15   1     1768.98     1583.69     27.22 o 
  -1  15   1     4294.18     4532.79     59.31 o 
   1  15   1      372.10      355.01     13.54 o 
   3  15   1       37.86       26.24      3.98 o 
   5  15   1      945.88      843.73     19.24 o 
   7  15   1      145.96      130.51      7.19 o 
   9  15   1       88.39       43.13      4.81 o 
  11  15   1     1440.45     1488.93     25.27 o 
  13  15   1      107.30       81.93      7.06 o 
  15  15   1        2.17        5.34      3.82 o 
  17  15   1       96.61      122.12     11.27 o 
 -16  16   1       36.39       15.93      5.86 o 
 -14  16   1        2.02       -0.09      5.37 o 
 -12  16   1       60.82       93.36      7.30 o 
 -10  16   1      100.98       94.91      6.79 o 
  -8  16   1      346.94      341.92     11.21 o 
  -6  16   1       60.43       59.64      5.63 o 
  -4  16   1        0.55       18.54      4.72 o 
  -2  16   1      450.26      547.29     22.10 o 
   0  16   1     1789.56     1792.26     38.28 o 
   2  16   1      474.16      597.80     15.08 o 
   4  16   1     1432.63     1588.53     24.63 o 
   6  16   1       71.90       60.37      5.05 o 
   8  16   1       96.68       91.85      6.19 o 
  10  16   1       15.57       20.37      3.74 o 
  12  16   1      175.97      212.46     12.05 o 
  14  16   1        8.06       21.31      4.06 o 
  16  16   1        0.75        0.43      5.29 o 
 -15  17   1        0.67        3.75      2.96 o 
 -13  17   1      311.84      399.04     11.21 o 
 -11  17   1       10.40       36.03      4.11 o 
  -9  17   1       27.86        9.08      3.56 o 
  -7  17   1       32.44       24.12      3.93 o 
  -5  17   1     1161.15      968.62     22.03 o 
  -3  17   1     1901.33     1828.07     32.61 o 
  -1  17   1      125.70      119.73     11.31 o 
   1  17   1       83.63       65.00      7.34 o 
   3  17   1     1251.46     1223.91     21.50 o 
   5  17   1     1540.18     1545.61     29.37 o 
   7  17   1      331.83      299.18     10.30 o 
   9  17   1       52.20       66.90      5.32 o 
  11  17   1        1.86       29.29      4.02 o 
  13  17   1       58.96       42.83      5.30 o 
  15  17   1       11.16        6.04      3.90 o 
 -14  18   1       23.06       27.41      6.18 o 
 -12  18   1      521.93      534.44     14.58 o 
 -10  18   1      199.36      176.85      7.78 o 
  -8  18   1      597.53      516.27     13.83 o 
  -6  18   1        2.06        4.01      4.09 o 
  -4  18   1        3.61       -1.73      3.65 o 
  -2  18   1      128.75       96.74     10.47 o 
   0  18   1      502.71      495.24     21.74 o 
   2  18   1       86.34      104.44      7.68 o 
   4  18   1       18.93        8.12      3.43 o 
   6  18   1        2.95        8.89      3.97 o 
   8  18   1        6.37        2.77      3.57 o 
  10  18   1      778.75      785.04     17.08 o 
  12  18   1       65.19       68.58      5.93 o 
  14  18   1        0.07       -3.79      4.12 o 
 -11  19   1      242.13      242.91     11.64 o 
  -9  19   1      494.20      458.90     13.09 o 
  -7  19   1       53.68       51.54      6.81 o 
  -5  19   1      259.13      207.12     15.01 o 
  -3  19   1      175.12      123.75      9.18 o 
  -1  19   1       22.54       18.10      4.74 o 
   1  19   1        5.14        6.00      4.42 o 
   3  19   1     1140.06     1048.73     20.91 o 
   5  19   1      346.88      297.77     14.52 o 
   7  19   1      858.47      915.63     19.68 o 
   9  19   1      298.82      269.20     10.80 o 
  11  19   1      163.79      166.74      8.59 o 
 -10  20   1      303.88      289.16     12.29 o 
  -8  20   1      427.22      384.05     11.81 o 
  -6  20   1       86.96       87.05      6.77 o 
  -4  20   1      162.92      141.16      9.79 o 
  -2  20   1       65.18       71.85      6.30 o 
   0  20   1      194.14      211.00     11.11 o 
   2  20   1      346.86      316.28     12.90 o 
   4  20   1      414.52      369.73     15.01 o 
   6  20   1      319.22      336.62     17.83 o 
   8  20   1       12.81       26.19      5.74 o 
  10  20   1      299.84      272.08     11.71 o 
  -9  21   1       10.28        9.02      4.44 o 
  -7  21   1        5.02        7.90      2.96 o 
  -5  21   1       27.64       27.21      4.39 o 
  -3  21   1       16.13       27.72      4.86 o 
  -1  21   1       36.40       42.18      4.59 o 
   1  21   1        0.07       -0.47      2.62 o 
   3  21   1       10.03        1.59      8.99 o 
   5  21   1        2.99        2.70      4.69 o 
   7  21   1        0.76        3.08      3.93 o 
   9  21   1        8.51       17.16      7.89 o 
  -6  22   1        4.90       -0.91      2.91 o 
  -4  22   1        7.70        4.49      2.70 o 
  -2  22   1        7.04        5.17      2.19 o 
   0  22   1       21.56       24.74      3.61 o 
   2  22   1       87.30      110.11      9.08 o 
   4  22   1      233.95      300.31     10.58 o 
   6  22   1       12.75       11.36      3.04 o 
  -1  23   1      129.42      147.01      8.87 o 
   1  23   1       10.04       17.61      6.02 o 
   3  23   1        0.90        3.76      4.17 o 
 -22   0   2      474.57      332.65     15.51 o 
 -20   0   2      108.85       86.05     10.99 o 
 -18   0   2      289.35      428.72     19.10 o 
 -16   0   2     1388.32     1284.88     39.06 o 
 -14   0   2      176.63      205.77     11.47 o 
 -12   0   2      409.78      353.58     24.96 o 
 -10   0   2      299.31      308.56     13.07 o 
  -8   0   2     5253.39     5716.73    158.95 o 
  -6   0   2      848.85      679.67     17.48 o 
  -4   0   2     1862.28     1342.49     19.90 o 
  -2   0   2    19348.59    15908.34    140.40 o 
   0   0   2    14032.58    10938.10    108.55 o 
   2   0   2   171330.31   182060.94   1129.12 o 
   4   0   2     9727.83    11443.51    416.70 o 
   6   0   2    30031.70    31659.36    205.00 o 
   8   0   2        6.19       37.77      4.99 o 
  10   0   2     7283.88     8147.43     81.38 o 
  12   0   2     5293.72     5551.44    120.16 o 
  14   0   2      156.77      103.82      8.73 o 
  16   0   2     1086.13      987.41     39.56 o 
  18   0   2      169.50      175.49     12.26 o 
  20   0   2      113.44      109.32     10.91 o 
  22   0   2       13.80       11.88      2.59 o 
 -21   1   2       59.76       60.54      5.90 o 
 -19   1   2      381.66      410.56     12.53 o 
 -17   1   2      546.83      534.88     15.40 o 
 -15   1   2      258.74      322.74     11.97 o 
 -13   1   2      111.90      147.68      6.17 o 
 -11   1   2     1579.52     1640.00     28.44 o 
  -9   1   2      512.28      688.39     14.12 o 
  -7   1   2    19764.00    22533.19     99.95 o 
  -5   1   2    20568.08    21617.24     89.00 o 
  -3   1   2     8014.18     8411.91     47.64 o 
  -1   1   2     5555.40     6258.29     52.91 o 
   1   1   2      653.54      978.81     15.23 o 
   3   1   2    47637.12    50999.21    229.69 o 
   5   1   2     5258.00     5634.62     32.03 o 
   7   1   2     2290.88     2334.50     23.78 o 
   9   1   2      111.14      195.58      7.70 o 
  11   1   2      672.49      838.91     22.48 o 
  13   1   2      939.93      988.51     21.35 o 
  15   1   2     1838.85     1883.18     27.42 o 
  17   1   2      343.62      327.20     16.31 o 
  19   1   2        5.10        9.68      3.03 o 
  21   1   2       13.71       19.67      2.63 o 
 -22   2   2      184.92      201.12     12.76 o 
 -20   2   2      427.88      420.19     11.67 o 
 -18   2   2       28.78       34.99      4.38 o 
 -16   2   2       18.91       26.69      4.50 o 
 -14   2   2       36.96       53.51      4.34 o 
 -12   2   2      150.63      175.78      9.79 o 
 -10   2   2      176.34      142.38      8.02 o 
  -8   2   2     1182.74     1463.36     25.18 o 
  -6   2   2      113.10      131.75      5.48 o 
  -4   2   2    10240.16     9163.66     68.87 o 
  -2   2   2        5.99      149.23      7.64 o 
   0   2   2    18082.74    16629.09    362.65 o 
   2   2   2    10031.60     9371.29     72.84 o 
   4   2   2    29976.04    29828.76    168.81 o 
   6   2   2     1730.78     1884.56     20.70 o 
   8   2   2     1203.51      994.69     21.11 o 
  10   2   2     1132.90      880.16     22.33 o 
  12   2   2      420.68      383.44     22.17 o 
  14   2   2      135.00      147.44      7.99 o 
  16   2   2      202.35      214.96     11.17 o 
  18   2   2       29.55       30.87      4.32 o 
  20   2   2       42.89       70.14      4.83 o 
  22   2   2       35.51       48.60      4.48 o 
 -21   3   2      119.88       97.51      7.60 o 
 -19   3   2      120.10      138.46      7.12 o 
 -17   3   2      158.86       93.96      6.67 o 
 -15   3   2        5.67       15.32      4.22 o 
 -13   3   2      180.95      199.65      7.26 o 
 -11   3   2      125.09      171.78      9.42 o 
  -9   3   2        6.17       77.14      6.16 o 
  -7   3   2      784.77      781.87     13.07 o 
  -5   3   2     4051.18     4057.30     42.81 o 
  -3   3   2     6470.38     6379.43     55.18 o 
  -1   3   2     1117.98     1118.08     21.92 o 
   1   3   2       52.29       12.76      2.86 o 
   3   3   2      113.14      112.11      5.43 o 
   5   3   2     4568.48     4741.09     27.41 o 
   7   3   2       61.11       57.68      4.27 o 
   9   3   2      177.12      164.54      9.67 o 
  11   3   2      272.79      275.33     13.74 o 
  13   3   2      309.26      277.77      9.04 o 
  15   3   2       70.26       93.88      6.70 o 
  17   3   2      103.40      125.53      8.31 o 
  19   3   2        1.07        0.04      2.29 o 
  21   3   2        0.34        1.99      2.85 o 
 -22   4   2      184.17      260.94     14.10 o 
 -20   4   2      102.79      127.25      6.46 o 
 -18   4   2       44.86       51.90      4.92 o 
 -16   4   2      160.23      152.43      8.16 o 
 -14   4   2      577.12      596.17     13.46 o 
 -12   4   2       87.55       78.23      5.85 o 
 -10   4   2      103.49      185.41     11.16 o 
  -8   4   2      223.56      277.32     15.58 o 
  -6   4   2     7661.81     7896.94     56.87 o 
  -4   4   2       74.92      106.60      6.71 o 
  -2   4   2     1540.38     2005.12     24.91 o 
   0   4   2     9649.18     9748.29     75.35 o 
   2   4   2        4.68       24.52      7.69 o 
   4   4   2       54.27       48.46      3.99 o 
   6   4   2     1230.53     1263.68     23.90 o 
   8   4   2     3212.72     2831.72     64.72 o 
  10   4   2      301.48      232.91     12.45 o 
  12   4   2       13.44       17.51      3.90 o 
  14   4   2      182.57      175.27      6.89 o 
  16   4   2      333.99      338.46     11.82 o 
  18   4   2       15.16       32.69      5.59 o 
  20   4   2       22.27        5.20      5.79 o 
  22   4   2      157.36      188.82      8.04 o 
 -21   5   2      298.47      336.24     13.10 o 
 -19   5   2      193.68      198.05      9.85 o 
 -17   5   2       68.72       60.97      8.45 o 
 -15   5   2     1126.46     1171.94     25.88 o 
 -13   5   2     1555.45     1450.29     18.47 o 
 -11   5   2      163.63      221.54     19.49 o 
  -9   5   2     1796.29     1466.09    131.78 o 
  -7   5   2     8559.52     8787.72    268.63 o 
  -5   5   2     7626.01     7240.94     55.26 o 
  -3   5   2    27100.48    27574.36    148.75 o 
  -1   5   2     2227.70     2266.88     36.05 o 
   1   5   2    18795.78    17934.78    108.25 o 
   3   5   2       86.32       25.76      2.44 o 
   5   5   2     3102.40     3046.32     30.84 o 
   7   5   2     7893.67     9244.79     90.85 o 
   9   5   2      503.70      353.39     14.81 o 
  11   5   2     1017.48      867.92     25.63 o 
  13   5   2      721.04      711.84     15.54 o 
  15   5   2      687.75      745.81     20.94 o 
  17   5   2      201.73      235.60     11.79 o 
  19   5   2       27.90       33.05      6.09 o 
  21   5   2       15.80        7.35      3.32 o 
 -22   6   2      398.60      294.80     13.36 o 
 -20   6   2      173.70      164.54      8.58 o 
 -18   6   2     1178.85     1354.38     26.65 o 
 -16   6   2      454.87      456.76     16.48 o 
 -14   6   2     1058.39     1068.95     26.02 o 
 -12   6   2       72.35       82.72      5.31 o 
 -10   6   2        0.82       21.20      5.35 o 
  -8   6   2     1057.64     1184.57     77.69 o 
  -6   6   2      870.18      888.41     26.07 o 
  -4   6   2      168.89      334.11      9.59 o 
  -2   6   2    21397.31    21461.27    114.04 o 
   0   6   2     1467.52     1365.32     20.06 o 
   2   6   2     8688.55     9200.57     74.12 o 
   4   6   2        5.90       15.02      3.39 o 
   6   6   2       65.89       57.42      7.63 o 
   8   6   2      457.49      459.36     20.40 o 
  10   6   2     2355.09     2330.95     73.36 o 
  12   6   2     1145.66     1197.73     16.04 o 
  14   6   2     1693.11     1740.75     29.47 o 
  16   6   2     2253.71     2354.38     52.02 o 
  18   6   2      621.28      751.86     17.02 o 
  20   6   2       53.76       75.38      7.03 o 
  22   6   2       35.92       30.38      4.34 o 
 -21   7   2        0.41       10.75      2.30 o 
 -19   7   2        6.56        6.68      3.23 o 
 -17   7   2      132.16      137.15      7.77 o 
 -15   7   2      988.18     1122.49     25.97 o 
 -13   7   2      594.41      628.67     13.22 o 
 -11   7   2        0.02        6.44      3.20 o 
  -9   7   2      207.12      339.39     19.53 o 
  -7   7   2     4608.20     4929.43    151.28 o 
  -5   7   2     5535.65     6792.76     76.53 o 
  -3   7   2       63.89      100.32      5.80 o 
  -1   7   2     3582.28     4225.12     52.95 o 
   1   7   2      683.79      899.36     16.52 o 
   3   7   2      625.59      714.34     15.38 o 
   5   7   2     3118.27     3142.96     51.41 o 
   7   7   2     5959.29     6516.64     97.32 o 
   9   7   2     1276.91     1260.86     36.14 o 
  11   7   2      316.21      427.35      9.58 o 
  13   7   2      468.56      360.56      9.93 o 
  15   7   2      429.72      582.25     16.07 o 
  17   7   2      934.75      908.78     22.53 o 
  19   7   2      326.36      348.16     11.89 o 
  21   7   2       43.31       42.17      4.32 o 
 -20   8   2      117.95      104.39      6.15 o 
 -18   8   2       19.22       13.08      2.67 o 
 -16   8   2       28.76       35.66      5.20 o 
 -14   8   2     2127.59     2125.00     31.27 o 
 -12   8   2       39.46      121.20      5.84 o 
 -10   8   2     1218.71     1227.89     24.15 o 
  -8   8   2      239.98      331.24     19.60 o 
  -6   8   2       21.44       17.20     10.14 o 
  -4   8   2        5.40       23.82      4.50 o 
  -2   8   2     4789.75     5737.29     65.82 o 
   0   8   2     1522.82     1209.82     21.18 o 
   2   8   2     5112.92     5443.80     49.58 o 
   4   8   2     2727.71     2698.66     48.75 o 
   6   8   2        5.10       13.77      5.56 o 
   8   8   2      111.63       99.70     10.62 o 
  10   8   2     2136.22     2272.09     29.20 o 
  12   8   2      217.19      242.54      7.84 o 
  14   8   2       48.33       57.99      4.98 o 
  16   8   2      122.27      122.24      7.74 o 
  18   8   2      253.25      317.59     10.79 o 
  20   8   2      329.72      335.62     12.11 o 
 -21   9   2      267.19      275.06     13.60 o 
 -19   9   2      148.22      184.10      9.38 o 
 -17   9   2       33.21       14.09      2.93 o 
 -15   9   2       72.97       86.90      6.66 o 
 -13   9   2      531.41      385.99     10.13 o 
 -11   9   2      270.36      319.81      9.53 o 
  -9   9   2     1494.89     1455.74     26.63 o 
  -7   9   2      346.86      415.39     29.69 o 
  -5   9   2       72.51       88.88      8.16 o 
  -3   9   2      625.78      818.76     21.23 o 
  -1   9   2     3848.30     3656.96     80.67 o 
   1   9   2     7029.39     7196.78     67.02 o 
   3   9   2      756.49      787.88     19.44 o 
   5   9   2      479.28      601.54     24.47 o 
   7   9   2     1055.98     1068.57     33.95 o 
   9   9   2       10.82        9.18      2.69 o 
  11   9   2      996.30     1202.07     17.57 o 
  13   9   2     1661.10     1607.74     22.44 o 
  15   9   2       72.41       71.98      6.19 o 
  17   9   2      649.61      668.00     14.01 o 
  19   9   2        8.99       16.97      3.28 o 
 -20  10   2       11.46       23.05      3.76 o 
 -18  10   2      200.13      249.09      9.00 o 
 -16  10   2       12.85       21.82      3.59 o 
 -14  10   2      682.68      623.16     14.81 o 
 -12  10   2     3139.41     3019.52     34.44 o 
 -10  10   2       24.66       45.48      4.52 o 
  -8  10   2     2425.04     2367.63     29.83 o 
  -6  10   2    10054.80     9495.59    108.78 o 
  -4  10   2     3757.62     3436.46     57.82 o 
  -2  10   2     5189.31     5319.47     48.08 o 
   0  10   2     2476.18     2643.58     31.76 o 
   2  10   2     1739.05     1577.97     38.38 o 
   4  10   2      434.84      433.26     23.42 o 
   6  10   2       96.16       65.64      9.97 o 
   8  10   2     1065.95      985.43     14.91 o 
  10  10   2      517.18      424.45     11.20 o 
  12  10   2       11.36       16.73      4.23 o 
  14  10   2      351.08      384.31     12.31 o 
  16  10   2      349.10      409.78     11.34 o 
  18  10   2        1.83       17.18      3.19 o 
  20  10   2      134.68      108.76      7.78 o 
 -19  11   2      252.59      266.94      8.80 o 
 -17  11   2      226.67      218.83      8.69 o 
 -15  11   2      214.17      213.30      9.74 o 
 -13  11   2        0.99        7.26      3.23 o 
 -11  11   2      848.07      744.84     17.03 o 
  -9  11   2     1419.83     1360.87     18.65 o 
  -7  11   2      372.86      444.79     12.99 o 
  -5  11   2       14.52       12.39      8.16 o 
  -3  11   2     2585.59     2759.87     59.73 o 
  -1  11   2      221.91      252.71     10.39 o 
   1  11   2     5956.05     5775.86     96.20 o 
   3  11   2      994.55      981.33     32.11 o 
   5  11   2      121.01      106.29     11.69 o 
   7  11   2      200.97      225.94      7.34 o 
   9  11   2       92.31       75.92      5.09 o 
  11  11   2      535.68      482.75     14.06 o 
  13  11   2      669.30      641.03     18.70 o 
  15  11   2      551.67      610.33     16.19 o 
  17  11   2      513.86      582.42     14.80 o 
  19  11   2        1.35        1.71      3.08 o 
 -18  12   2       42.56       31.38      4.07 o 
 -16  12   2      116.78      138.88      8.90 o 
 -14  12   2       47.15       39.44      6.17 o 
 -12  12   2      485.38      498.84     14.08 o 
 -10  12   2      473.83      462.88     12.60 o 
  -8  12   2        2.88        3.73      2.82 o 
  -6  12   2     1009.06     1165.77     18.98 o 
  -4  12   2      259.88      279.67     12.48 o 
  -2  12   2     4359.57     4691.60     86.76 o 
   0  12   2       73.48       79.12      7.77 o 
   2  12   2     1073.00     1106.52     34.70 o 
   4  12   2      427.88      375.13     21.40 o 
   6  12   2      587.97      571.45     12.20 o 
   8  12   2       86.63       71.94      5.02 o 
  10  12   2      281.75      235.92     10.22 o 
  12  12   2      361.70      335.51     12.08 o 
  14  12   2       64.93       56.81      5.33 o 
  16  12   2       88.39       61.10      5.78 o 
  18  12   2       30.06       44.09      6.79 o 
 -17  13   2      104.59      111.89      8.10 o 
 -15  13   2        4.55        6.33      3.90 o 
 -13  13   2      135.90      151.75      7.94 o 
 -11  13   2      248.72      218.36      9.07 o 
  -9  13   2       46.31       33.22      3.81 o 
  -7  13   2      553.78      519.12     13.67 o 
  -5  13   2       49.78       60.16      4.91 o 
  -3  13   2      898.69      911.82     20.87 o 
  -1  13   2      460.53      513.61     18.90 o 
   1  13   2       76.33       42.93      4.20 o 
   3  13   2      295.60      283.69      8.88 o 
   5  13   2      132.56      115.91      5.60 o 
   7  13   2       53.78       31.30      3.71 o 
   9  13   2       40.72       47.25      4.82 o 
  11  13   2        5.33       17.73      4.05 o 
  13  13   2      246.93      205.96     10.90 o 
  15  13   2        2.42        7.40      4.83 o 
  17  13   2      193.48      158.68     10.46 o 
 -18  14   2       16.40        9.30      3.79 o 
 -16  14   2        0.63       -1.92      3.02 o 
 -14  14   2      193.54      235.12     11.35 o 
 -12  14   2        2.97       21.97      3.72 o 
 -10  14   2        7.54        7.32      3.01 o 
  -8  14   2        0.22       14.55      3.64 o 
  -6  14   2        3.98        3.62      3.17 o 
  -4  14   2        3.63        0.59      3.22 o 
  -2  14   2     2251.18     2027.11     39.13 o 
   0  14   2      162.47      134.64      7.90 o 
   2  14   2     2829.72     3170.74     61.81 o 
   4  14   2      392.27      389.70     10.14 o 
   6  14   2      173.83      182.55      7.08 o 
   8  14   2       29.45       38.40      4.26 o 
  10  14   2      112.11      115.40      6.05 o 
  12  14   2      140.32      153.76      9.54 o 
  14  14   2      345.26      422.91     14.03 o 
  16  14   2        0.16       13.54      5.55 o 
  18  14   2       92.09       87.70      8.35 o 
 -17  15   2       64.33       68.86      8.26 o 
 -15  15   2      105.46       85.39      6.21 o 
 -13  15   2      326.21      380.75     14.02 o 
 -11  15   2      280.84      311.81     10.57 o 
  -9  15   2      213.20      225.18      9.00 o 
  -7  15   2      477.00      492.65     14.10 o 
  -5  15   2      204.78      210.06     11.99 o 
  -3  15   2        4.90        7.03      3.98 o 
  -1  15   2     2061.10     1983.30     43.41 o 
   1  15   2     7055.70     7219.26     99.92 o 
   3  15   2       35.48       51.01      5.94 o 
   5  15   2        4.89        9.19      3.12 o 
   7  15   2      808.69      802.63     15.30 o 
   9  15   2      571.66      545.78     13.58 o 
  11  15   2      145.14      174.73      8.49 o 
  13  15   2      450.52      568.82     16.23 o 
  15  15   2        0.63       10.96      5.74 o 
  17  15   2       10.39        1.66      3.78 o 
 -16  16   2       58.70       67.76      5.55 o 
 -14  16   2        0.84       -1.35      3.65 o 
 -12  16   2      534.92      494.26     15.95 o 
 -10  16   2      229.59      277.69      9.49 o 
  -8  16   2      415.17      471.33     12.71 o 
  -6  16   2     2201.69     2021.17     36.35 o 
  -4  16   2     1206.41     1082.35     24.65 o 
  -2  16   2     1079.90     1091.60     20.20 o 
   0  16   2      304.97      286.61     12.59 o 
   2  16   2     2177.43     2317.14     34.89 o 
   4  16   2      511.79      477.10     13.87 o 
   6  16   2      121.93       94.64      8.03 o 
   8  16   2      835.35      838.48     18.01 o 
  10  16   2        1.85        4.32      3.42 o 
  12  16   2      655.11      565.74     18.35 o 
  14  16   2      274.16      298.99     15.73 o 
  16  16   2      336.68      344.70     12.29 o 
 -15  17   2        7.56       11.54      3.01 o 
 -13  17   2      158.60      143.31      9.65 o 
 -11  17   2        0.29        2.36      2.81 o 
  -9  17   2      170.89      178.37      7.60 o 
  -7  17   2      295.57      307.88     10.14 o 
  -5  17   2        3.80        2.35      3.54 o 
  -3  17   2       60.42       79.51      6.75 o 
  -1  17   2      880.28      876.57     18.90 o 
   1  17   2     1346.74     1355.80     23.45 o 
   3  17   2        2.30        7.33      4.29 o 
   5  17   2       72.58      125.02      8.54 o 
   7  17   2      293.36      266.25      9.40 o 
   9  17   2     1125.75     1060.06     18.90 o 
  11  17   2       41.87       32.46      4.32 o 
  13  17   2      200.36      184.78     12.11 o 
  15  17   2       12.89        9.20      4.16 o 
 -12  18   2        7.51        4.73      2.55 o 
 -10  18   2      156.62      162.51      7.10 o 
  -8  18   2        0.84        5.84      3.72 o 
  -6  18   2       23.60       26.55      3.93 o 
  -4  18   2      251.58      225.92     12.68 o 
  -2  18   2     1738.66     1770.08     34.00 o 
   0  18   2        1.65        4.42      3.74 o 
   2  18   2       42.09       26.80      4.34 o 
   4  18   2       16.91       12.97      3.89 o 
   6  18   2      340.80      285.20     11.96 o 
   8  18   2        1.73        6.90      3.34 o 
  10  18   2       14.62       18.08      3.46 o 
  12  18   2       84.50       77.73      5.96 o 
 -11  19   2       41.55       54.56      7.79 o 
  -9  19   2        0.32       -0.06      3.15 o 
  -7  19   2        1.41       -0.01      3.70 o 
  -5  19   2        3.53        3.87      3.42 o 
  -3  19   2       22.84       25.25      4.53 o 
  -1  19   2       37.58       19.89      5.19 o 
   1  19   2        0.02        1.78      3.88 o 
   3  19   2        8.33       -0.95      4.93 o 
   5  19   2      144.57      194.95      9.58 o 
   7  19   2      155.63      165.92      8.29 o 
   9  19   2       11.49        0.65      3.17 o 
  11  19   2        0.26        4.07      2.09 o 
 -10  20   2      217.06      264.36     14.52 o 
  -8  20   2       30.86       36.59      4.69 o 
  -6  20   2      165.23      191.65      8.78 o 
  -4  20   2       10.63       12.82      3.85 o 
  -2  20   2      636.17      659.48     18.55 o 
   0  20   2      102.07       93.76      7.73 o 
   2  20   2      145.73      152.36     11.13 o 
   4  20   2       24.83       24.73      4.77 o 
   6  20   2       12.53        5.21      3.38 o 
   8  20   2        0.94       -2.83      3.20 o 
  10  20   2        2.91        6.98      3.16 o 
  -7  21   2       30.57       38.97      5.75 o 
  -5  21   2      105.66      123.91      7.80 o 
  -3  21   2      616.85      727.17     18.80 o 
  -1  21   2      278.55      286.91     11.36 o 
   1  21   2      339.39      362.16     13.62 o 
   3  21   2       12.88        4.73      4.44 o 
   5  21   2        6.26        5.96      4.15 o 
   7  21   2        0.67        0.75      3.72 o 
   9  21   2       10.62       11.21      5.06 o 
  -6  22   2      317.98      330.29     22.35 o 
  -4  22   2        6.95        4.04      3.67 o 
  -2  22   2      133.73      108.75      6.55 o 
   0  22   2       45.67       39.05      3.58 o 
   2  22   2      736.91      738.28     15.54 o 
   4  22   2      117.56       91.51      5.57 o 
   6  22   2       86.56       64.86      5.66 o 
 -21   1   3       11.78       46.44      8.10 o 
 -19   1   3      435.72      458.03     14.37 o 
 -17   1   3      506.21      447.54     14.21 o 
 -15   1   3      341.62      293.91     12.10 o 
 -13   1   3      793.81      785.50     16.96 o 
 -11   1   3     1194.58     1047.46     27.19 o 
  -9   1   3      945.11      969.99     27.21 o 
  -7   1   3     1004.13     1308.45     17.91 o 
  -5   1   3     2780.15     2576.24     38.28 o 
  -3   1   3      563.36      473.06     15.87 o 
  -1   1   3     2053.16     1899.95     32.74 o 
   1   1   3    19075.51    22365.16    106.59 o 
   3   1   3      271.98      246.25      8.00 o 
   5   1   3       66.75        6.22      2.44 o 
   7   1   3     9771.06     9333.25     57.10 o 
   9   1   3       61.67        7.19      3.66 o 
  11   1   3      226.16      206.52     15.85 o 
  13   1   3      371.87      412.42     14.46 o 
  15   1   3      130.00      154.92     11.63 o 
  17   1   3      129.58      174.26     12.15 o 
  19   1   3      211.37      273.91      9.42 o 
  21   1   3      162.04      163.97      5.53 o 
 -22   2   3        7.20       44.81      4.30 o 
 -20   2   3       65.01       31.72      3.34 o 
 -18   2   3      167.27      115.15      8.06 o 
 -16   2   3       73.33       49.94      6.26 o 
 -14   2   3      948.87      855.35     21.69 o 
 -12   2   3     1645.76     1524.11     34.44 o 
 -10   2   3      723.03      659.95     26.03 o 
  -8   2   3     3793.57     3913.17     53.96 o 
  -6   2   3     1615.44     2079.42     25.84 o 
  -4   2   3     3020.81     2941.61     41.36 o 
  -2   2   3      504.61      612.08     18.45 o 
   0   2   3     7708.88     8355.02     75.67 o 
   2   2   3      563.45      345.66     14.32 o 
   4   2   3    14989.47    14551.79     74.63 o 
   6   2   3    10172.82    10526.47     55.87 o 
   8   2   3        4.29        1.83      2.65 o 
  10   2   3      985.77     1027.19     24.75 o 
  12   2   3       22.14       21.82      4.05 o 
  14   2   3      835.94      826.94     20.57 o 
  16   2   3       65.94       68.01      8.23 o 
  18   2   3       12.44       21.74      4.27 o 
  20   2   3      155.80      213.32      7.23 o 
  22   2   3       15.80       18.82      4.14 o 
 -21   3   3       82.89      134.03      6.62 o 
 -19   3   3        0.47       22.64      4.97 o 
 -17   3   3        2.66       -0.81      3.70 o 
 -15   3   3     1884.19     1702.41     34.98 o 
 -13   3   3     1779.92     1587.78     32.22 o 
 -11   3   3      796.99      748.11     29.91 o 
  -9   3   3      630.90      575.59     31.29 o 
  -7   3   3     4629.99     5265.16     62.30 o 
  -5   3   3      545.85      792.57     15.32 o 
  -3   3   3     5734.39     5780.38     60.90 o 
  -1   3   3     1453.39     1080.89     39.41 o 
   1   3   3    21834.52    21041.77    141.90 o 
   3   3   3      448.58      443.35     16.20 o 
   5   3   3       62.29      117.33      4.71 o 
   7   3   3      381.86      565.14     14.30 o 
   9   3   3      280.87      367.64     14.53 o 
  11   3   3     1424.34     1410.05     31.11 o 
  13   3   3      419.58      475.32     12.30 o 
  15   3   3       92.23      115.24      7.49 o 
  17   3   3      542.08      625.18     20.29 o 
  19   3   3       63.00       48.54      5.02 o 
  21   3   3       35.41       28.08      4.21 o 
 -20   4   3      123.99       40.94      4.40 o 
 -18   4   3      476.22      350.05     13.28 o 
 -16   4   3      525.99      507.97     17.40 o 
 -14   4   3     1134.01     1049.52     44.01 o 
 -12   4   3      152.02      186.33     10.18 o 
 -10   4   3       77.84       98.64     12.12 o 
  -8   4   3     4954.41     4797.63    155.33 o 
  -6   4   3       76.01       39.30      5.32 o 
  -4   4   3       94.03       66.45      6.55 o 
  -2   4   3       19.46       14.67      4.12 o 
   0   4   3     5233.99     5441.82     79.31 o 
   2   4   3     1020.74     1003.50     24.41 o 
   4   4   3     5884.63     5809.71     63.64 o 
   6   4   3     3634.78     3288.05     44.09 o 
   8   4   3     3442.62     3329.75     61.94 o 
  10   4   3       21.62       22.89      4.77 o 
  12   4   3      593.10      540.45      9.85 o 
  14   4   3      176.64      162.27      7.04 o 
  16   4   3       52.40       73.63      6.10 o 
  18   4   3      114.76      122.23      9.19 o 
  20   4   3      141.51      153.76      9.29 o 
 -21   5   3       79.46      113.37      6.05 o 
 -19   5   3       76.05       87.47      7.46 o 
 -17   5   3       21.63       20.67      4.83 o 
 -15   5   3       24.02       43.62      7.58 o 
 -13   5   3     1264.60     1123.71     21.73 o 
 -11   5   3     1723.05     1398.94     35.13 o 
  -9   5   3      495.53      572.24     41.82 o 
  -7   5   3      580.85      673.60     24.84 o 
  -5   5   3     3016.83     2913.52     39.67 o 
  -3   5   3     1361.70     1337.15     28.81 o 
  -1   5   3       24.96        7.11      3.08 o 
   1   5   3        5.86       11.59      6.32 o 
   3   5   3      242.08      291.57     13.41 o 
   5   5   3     1122.58     1246.80     22.98 o 
   7   5   3     1070.33     1088.36     31.25 o 
   9   5   3      847.22     1037.59     31.57 o 
  11   5   3        4.23       10.39      2.82 o 
  13   5   3        4.18        8.84      3.55 o 
  15   5   3      146.53      144.88      6.96 o 
  17   5   3      471.57      575.44     17.25 o 
  19   5   3      307.49      296.86     13.92 o 
  21   5   3      166.74      154.03      7.67 o 
 -20   6   3        1.89        8.84      4.07 o 
 -18   6   3      317.74      281.95     12.17 o 
 -16   6   3        5.62        8.90      4.44 o 
 -14   6   3     1367.57     1306.61     28.97 o 
 -12   6   3     2231.97     2194.73     30.25 o 
 -10   6   3       62.65       52.86     13.09 o 
  -8   6   3      939.57      971.41     31.91 o 
  -6   6   3     1232.70     1376.13     49.61 o 
  -4   6   3     6488.48     7143.20     64.59 o 
  -2   6   3      811.46      892.92     17.55 o 
   0   6   3     1583.41     2108.91     51.08 o 
   2   6   3      981.95      840.10     23.22 o 
   4   6   3      341.98      245.48     10.19 o 
   6   6   3     1570.06     1506.87     38.27 o 
   8   6   3      132.52      180.90     14.34 o 
  10   6   3      496.13      465.27     17.45 o 
  12   6   3     1625.29     1427.20     17.84 o 
  14   6   3        7.58        5.49      3.32 o 
  16   6   3        3.07        2.14      4.28 o 
  18   6   3       10.20       29.12      5.66 o 
  20   6   3      183.64      184.11      9.37 o 
 -21   7   3        0.02       14.87      2.93 o 
 -19   7   3      128.11      136.74     10.40 o 
 -17   7   3       29.40       36.74      6.52 o 
 -15   7   3        3.36        3.10      4.24 o 
 -13   7   3      107.51      128.20      7.91 o 
 -11   7   3     3422.67     3048.27     36.87 o 
  -9   7   3     3218.05     2919.27    152.72 o 
  -7   7   3      802.15      751.75     27.92 o 
  -5   7   3      320.68      401.21     18.89 o 
  -3   7   3     1494.76     1404.56     23.33 o 
  -1   7   3      157.77      216.82     10.00 o 
   1   7   3     5046.65     5221.40     54.36 o 
   3   7   3     5757.71     5817.16     54.50 o 
   5   7   3     3154.56     2925.74     54.81 o 
   7   7   3     2268.76     2493.54     52.77 o 
   9   7   3      530.42      512.95     34.38 o 
  11   7   3      414.89      371.67      9.33 o 
  13   7   3       15.50       14.49      5.51 o 
  15   7   3      191.58      161.61      8.61 o 
  17   7   3      498.78      553.07     16.88 o 
  19   7   3      157.11       87.77      5.85 o 
  21   7   3       73.74       86.63      4.97 o 
 -20   8   3       38.28       25.47      2.84 o 
 -18   8   3      297.15      222.50     10.38 o 
 -16   8   3      117.29      116.07      7.63 o 
 -14   8   3     1344.60     1323.10     28.72 o 
 -12   8   3      617.14      584.55     14.06 o 
 -10   8   3       58.07       25.49      3.35 o 
  -8   8   3     2171.35     2210.00     52.30 o 
  -6   8   3     2438.38     2536.24    104.73 o 
  -4   8   3        0.98        7.04      4.48 o 
  -2   8   3      361.45      680.43     16.36 o 
   0   8   3     5581.39     5937.56     72.93 o 
   2   8   3      742.97      720.12     22.60 o 
   4   8   3     2372.46     2385.87     50.24 o 
   6   8   3       96.53       99.24     12.75 o 
   8   8   3      835.14      690.16     32.38 o 
  10   8   3      117.69      132.99      6.03 o 
  12   8   3       34.58       25.39      3.39 o 
  14   8   3      204.94      171.94      9.07 o 
  16   8   3       34.52       40.61      5.87 o 
  18   8   3     1523.91     1660.61     22.70 o 
  20   8   3      119.12      162.62      7.56 o 
 -19   9   3       22.32        0.09      3.31 o 
 -17   9   3       37.58       23.39      3.68 o 
 -15   9   3      810.29      747.70     23.48 o 
 -13   9   3      415.41      365.74     11.69 o 
 -11   9   3     6575.96     6280.10     61.56 o 
  -9   9   3        4.42       21.94      2.99 o 
  -7   9   3       58.70      127.48     17.20 o 
  -5   9   3      355.52      312.43     18.16 o 
  -3   9   3      683.07      738.00     21.72 o 
  -1   9   3     2318.78     2524.32     37.10 o 
   1   9   3      612.20      613.38     18.68 o 
   3   9   3     2175.65     2202.10     49.60 o 
   5   9   3     2475.73     2482.82     54.51 o 
   7   9   3     1684.77     1748.49    103.09 o 
   9   9   3       22.77       49.19      4.27 o 
  11   9   3      282.34      249.13      8.06 o 
  13   9   3       13.66        7.91      3.45 o 
  15   9   3       64.84       74.73      7.01 o 
  17   9   3       17.67       24.65      5.04 o 
  19   9   3       15.51       11.67      2.47 o 
 -20  10   3       11.94        4.16      3.57 o 
 -18  10   3      158.95      107.49      6.62 o 
 -16  10   3       78.01       70.18      5.80 o 
 -14  10   3      628.37      598.83     14.68 o 
 -12  10   3       70.53       87.58      5.62 o 
 -10  10   3      880.81      889.59     18.12 o 
  -8  10   3     1787.42     1594.56     28.04 o 
  -6  10   3      895.15      763.14     22.71 o 
  -4  10   3      401.23      489.60     19.34 o 
  -2  10   3      204.45      222.87     12.08 o 
   0  10   3     1947.32     1776.44     33.73 o 
   2  10   3      204.97      185.08     15.15 o 
   4  10   3     1993.70     1994.23     49.25 o 
   6  10   3       15.80       11.08      4.23 o 
   8  10   3      331.44      320.14     10.80 o 
  10  10   3       69.83       83.29      5.96 o 
  12  10   3      250.26      255.52     10.57 o 
  14  10   3      524.95      532.17     13.91 o 
  16  10   3       33.19       41.41      5.27 o 
  18  10   3      175.03      117.94      8.54 o 
 -19  11   3      154.87      210.78      9.10 o 
 -17  11   3      149.47      169.76      6.52 o 
 -15  11   3       25.32       28.14      4.36 o 
 -13  11   3      448.71      469.33     12.08 o 
 -11  11   3       84.79       52.39      5.19 o 
  -9  11   3      174.93      130.66      6.82 o 
  -7  11   3       25.35       27.96      3.32 o 
  -5  11   3      105.38       99.05      5.37 o 
  -3  11   3      143.81      146.28     11.07 o 
  -1  11   3      702.49      844.31     24.52 o 
   1  11   3      869.67      836.03     31.38 o 
   3  11   3      620.41      568.21     27.56 o 
   5  11   3        1.32        4.56      3.49 o 
   7  11   3        1.50       10.25      3.66 o 
   9  11   3      203.75      143.41      7.08 o 
  11  11   3      471.06      497.17     14.43 o 
  13  11   3       74.62       68.39      6.03 o 
  15  11   3       73.13       57.36      8.60 o 
  17  11   3       64.18       71.64      6.49 o 
  19  11   3       32.79       30.78      5.36 o 
 -18  12   3        4.77        0.29      3.63 o 
 -16  12   3       70.29       86.59      5.66 o 
 -14  12   3        9.16        8.64      5.73 o 
 -12  12   3      191.16      226.73      9.69 o 
 -10  12   3     1660.41     1741.55     23.94 o 
  -8  12   3     1769.56     1578.41     20.54 o 
  -6  12   3       65.38       72.23      4.50 o 
  -4  12   3      530.71      602.76     12.05 o 
  -2  12   3       61.15       68.90      5.29 o 
   0  12   3      677.62      538.09     17.08 o 
   2  12   3     1601.36     1502.02     22.55 o 
   4  12   3      880.96      716.81     17.14 o 
   6  12   3       31.43       35.15      3.55 o 
   8  12   3       57.56       80.86      5.45 o 
  10  12   3        4.16        5.56      3.61 o 
  12  12   3      234.72      265.53     10.76 o 
  14  12   3       99.86      117.21     22.60 o 
  16  12   3      386.23      415.17     18.96 o 
  18  12   3       37.28       66.01      6.47 o 
 -17  13   3        4.34        7.97      3.48 o 
 -15  13   3      250.72      252.96     11.26 o 
 -13  13   3       19.94       22.80      4.00 o 
 -11  13   3     1553.68     1576.37     28.63 o 
  -9  13   3      111.28      124.35      6.30 o 
  -7  13   3      187.36      179.71      8.40 o 
  -5  13   3      170.73      197.83      9.62 o 
  -3  13   3      472.17      438.37     12.58 o 
  -1  13   3      192.81      212.79      9.67 o 
   1  13   3        8.98       11.00      3.35 o 
   3  13   3     7804.34     7855.93     56.10 o 
   5  13   3     1728.82     1779.64     23.96 o 
   7  13   3        2.76        6.38      3.60 o 
   9  13   3       87.13       66.62      6.18 o 
  11  13   3       63.77       58.11      5.82 o 
  13  13   3       45.67       50.73      6.96 o 
  15  13   3        9.19       12.09      7.61 o 
  17  13   3      215.87      259.63     11.54 o 
 -16  14   3      336.48      301.83     11.16 o 
 -14  14   3       92.80       93.54      8.69 o 
 -12  14   3     1006.02      978.30     18.73 o 
 -10  14   3     1346.01     1213.26     19.70 o 
  -8  14   3       46.72       54.45      4.53 o 
  -6  14   3      612.83      568.22     19.84 o 
  -4  14   3        1.89        7.37      4.10 o 
  -2  14   3      554.78      526.00     22.12 o 
   0  14   3     1437.07     1643.03     32.99 o 
   2  14   3      837.74      831.58     17.90 o 
   4  14   3     2309.65     2350.18     28.75 o 
   6  14   3      136.29      128.75      6.81 o 
   8  14   3      613.70      593.50     15.56 o 
  10  14   3      370.46      349.39     12.00 o 
  12  14   3      458.39      497.56     15.60 o 
  14  14   3      189.64      148.03      8.68 o 
  16  14   3        2.86        8.70      4.21 o 
 -15  15   3      175.88      159.20      8.92 o 
 -13  15   3       14.27       18.47      4.00 o 
 -11  15   3      878.29      861.96     15.59 o 
  -9  15   3        1.06        4.46      3.05 o 
  -7  15   3     1047.90      891.79     21.31 o 
  -5  15   3      491.90      487.31     16.14 o 
  -3  15   3        7.82        9.40      3.53 o 
  -1  15   3      166.42      161.54      8.59 o 
   1  15   3     3626.07     3874.23     52.25 o 
   3  15   3     3361.45     3665.21     45.04 o 
   5  15   3       53.17       62.01      5.62 o 
   7  15   3      355.52      359.53     11.88 o 
   9  15   3       17.71       24.68      4.34 o 
  11  15   3      220.12      202.43      8.59 o 
  13  15   3        6.03        2.62      3.42 o 
  15  15   3       29.88       29.05      5.48 o 
 -14  16   3       10.18        0.86      3.07 o 
 -12  16   3      150.41      126.98      8.35 o 
 -10  16   3      120.34      158.76      7.71 o 
  -8  16   3       94.94       84.90      7.33 o 
  -6  16   3      239.25      227.52     11.55 o 
  -4  16   3       29.46       51.72      6.16 o 
  -2  16   3        0.44       -1.32      4.03 o 
   0  16   3        0.56       -0.21      3.47 o 
   2  16   3     1602.95     1616.69     29.77 o 
   4  16   3       22.88       17.00      5.28 o 
   6  16   3      295.01      309.61     12.48 o 
   8  16   3        8.68        5.35      3.41 o 
  10  16   3       10.83       21.67      3.94 o 
  12  16   3       11.36       15.17      3.47 o 
  14  16   3      198.10      180.81     10.15 o 
 -13  17   3       39.30       38.26      6.32 o 
 -11  17   3      751.94      875.22     17.87 o 
  -9  17   3        0.42        6.84      3.65 o 
  -7  17   3        1.85        3.70      6.60 o 
  -5  17   3      158.24      146.64      8.97 o 
  -3  17   3      192.00      172.27      8.47 o 
  -1  17   3        0.41       -0.18      3.39 o 
   1  17   3      165.34      155.28      9.79 o 
   3  17   3       64.10       40.16      6.28 o 
   5  17   3      213.98      239.73     13.52 o 
   7  17   3      358.54      385.24     13.77 o 
   9  17   3        5.30       10.52      3.18 o 
  11  17   3       38.93       64.39      4.49 o 
  13  17   3       19.80       23.11      4.53 o 
 -10  18   3      392.92      359.91     39.51 o 
  -8  18   3       12.46       14.25      4.08 o 
  -6  18   3       25.87       19.45      4.46 o 
  -4  18   3        0.24        3.52      3.64 o 
  -2  18   3      346.15      340.88     13.20 o 
   0  18   3      130.49      139.99      8.58 o 
   2  18   3      337.93      309.12     14.65 o 
   4  18   3     1964.17     1989.42     34.00 o 
   6  18   3      537.60      464.75     14.50 o 
   8  18   3        2.94       22.15      4.05 o 
  10  18   3        3.95       -1.26      2.18 o 
  12  18   3       80.33       74.79      5.78 o 
  -9  19   3      146.35      164.50     10.63 o 
  -7  19   3       42.98       42.26      8.36 o 
  -5  19   3      356.36      353.97     11.91 o 
  -3  19   3      119.34      130.85      7.80 o 
  -1  19   3        1.89        1.50      3.78 o 
   1  19   3       25.35       30.82      5.35 o 
   3  19   3     1071.20     1080.29     19.01 o 
   5  19   3      407.33      455.07     13.62 o 
   7  19   3       95.97       99.94      6.41 o 
   9  19   3       50.31       65.85      4.49 o 
  11  19   3      111.55       94.39      8.98 o 
  -8  20   3      181.51      185.00     17.78 o 
  -6  20   3        2.64        8.13      5.15 o 
  -4  20   3        2.49        9.94      5.49 o 
  -2  20   3       26.28       27.60      4.25 o 
   0  20   3       80.90       71.79      5.45 o 
   2  20   3      349.31      392.20     13.53 o 
   4  20   3     1842.30     1865.75     28.96 o 
   6  20   3        4.40        4.13      3.08 o 
   8  20   3       36.31       38.22      4.19 o 
  -7  21   3        4.91       10.61      3.62 o 
  -5  21   3       30.31       41.53      6.00 o 
  -3  21   3       20.56       26.91      4.12 o 
  -1  21   3       27.33       17.02      3.02 o 
   1  21   3      209.40      240.78      9.01 o 
   3  21   3       50.80       51.46      4.68 o 
   5  21   3       37.89       45.03      4.25 o 
   7  21   3       74.53       70.13      7.66 o 
  -4  22   3       56.07       57.30      7.95 o 
  -2  22   3       32.93       44.75      7.59 o 
   0  22   3        5.19       15.19      6.03 o 
   2  22   3       13.15        9.18      3.89 o 
   4  22   3      201.85      166.36     10.49 o 
 -20   0   4      286.19      289.24     12.42 o 
 -18   0   4      568.39      694.83     32.98 o 
 -16   0   4       52.09      133.95     17.08 o 
 -14   0   4      341.92      237.96     22.60 o 
 -12   0   4     1742.38     1525.01    126.69 o 
 -10   0   4     1315.35     1522.27     54.19 o 
  -8   0   4     9152.33     9613.65    135.01 o 
  -6   0   4     7556.07     7272.03    111.07 o 
  -4   0   4     5347.98     4414.98     84.38 o 
  -2   0   4      223.14       21.65      7.22 o 
   0   0   4     2123.46     1928.21     54.98 o 
   2   0   4     1650.77     2031.29     56.98 o 
   4   0   4      563.72      768.47     35.24 o 
   6   0   4     1559.52     2004.84     29.76 o 
   8   0   4     9426.84     9704.39    137.92 o 
  10   0   4      302.18      256.34     16.40 o 
  12   0   4     1116.00     1214.08     44.80 o 
  14   0   4     2867.56     3073.46     74.07 o 
  16   0   4      701.00      759.83     34.69 o 
  18   0   4       14.37       25.55      7.42 o 
  20   0   4       57.35       49.27      4.82 o 
 -21   1   4      137.39      126.35      9.88 o 
 -19   1   4       19.87       34.76      4.56 o 
 -17   1   4       13.09        9.79      4.01 o 
 -15   1   4       70.07       40.52      6.39 o 
 -13   1   4      102.09       84.43      6.77 o 
 -11   1   4      329.02      293.13     12.96 o 
  -9   1   4      322.09      383.99     40.60 o 
  -7   1   4       17.07       20.24      4.81 o 
  -5   1   4     4725.15     4897.90     62.83 o 
  -3   1   4     1939.34     2122.71     40.60 o 
  -1   1   4     6865.24     7544.44     81.27 o 
   1   1   4      736.60      872.10     25.90 o 
   3   1   4      576.25      534.90     69.43 o 
   5   1   4    10409.12    10923.54     84.12 o 
   7   1   4     1382.47     1302.05     20.01 o 
   9   1   4        5.64        9.93      2.69 o 
  11   1   4      897.78      906.78     18.74 o 
  13   1   4        2.12        9.37      3.08 o 
  15   1   4      137.00      154.99     12.01 o 
  17   1   4       10.74       10.20      5.80 o 
  19   1   4        2.15        2.11      2.01 o 
  21   1   4        1.75        4.65      3.71 o 
 -20   2   4       77.07      107.42      5.16 o 
 -18   2   4      128.56      127.76     10.99 o 
 -16   2   4      270.05      250.68     12.52 o 
 -14   2   4        0.36       43.08      9.65 o 
 -12   2   4       16.33       22.43      4.38 o 
 -10   2   4     1279.67     1263.13     41.25 o 
  -8   2   4     1859.14     1794.79     38.33 o 
  -6   2   4      566.21      679.46     22.77 o 
  -4   2   4     1154.18     1024.40     27.58 o 
  -2   2   4     4885.75     4057.84     57.53 o 
   0   2   4     1476.32     1929.91     38.74 o 
   2   2   4     1108.12     1258.88     56.39 o 
   4   2   4      620.84      791.19     18.32 o 
   6   2   4     6156.10     6413.23     58.42 o 
   8   2   4      913.27     1086.98     20.95 o 
  10   2   4      963.46      999.76     20.65 o 
  12   2   4      134.50      179.99     15.47 o 
  14   2   4      591.17      455.24     16.36 o 
  16   2   4       18.32       20.65      6.02 o 
  18   2   4        0.11        0.31      2.76 o 
  20   2   4        7.99       15.72      2.61 o 
 -21   3   4       19.99       17.03      3.22 o 
 -19   3   4       38.86       43.70      4.69 o 
 -17   3   4       86.09      113.72      8.54 o 
 -15   3   4      183.72      159.52     10.51 o 
 -13   3   4      463.59      325.96     13.15 o 
 -11   3   4        0.15       12.01      3.83 o 
  -9   3   4      154.55      160.60     13.95 o 
  -7   3   4      462.79      534.12     20.59 o 
  -5   3   4      868.58     1004.93     27.99 o 
  -3   3   4     2246.04     2030.89     39.72 o 
  -1   3   4     1791.60     1670.74     36.20 o 
   1   3   4        5.12        4.62      3.94 o 
   3   3   4     1913.15     1925.40     98.10 o 
   5   3   4      845.84      758.83     22.50 o 
   7   3   4     1212.09     1217.16     21.69 o 
   9   3   4        0.19        2.21      2.86 o 
  11   3   4       13.66       26.80      4.47 o 
  13   3   4      126.47      120.62      7.90 o 
  15   3   4      403.37      363.25     17.44 o 
  17   3   4       35.69       36.19      5.78 o 
  19   3   4       54.26       64.87      5.05 o 
  21   3   4       52.40       55.60      4.19 o 
 -20   4   4      218.35      317.70     12.99 o 
 -18   4   4        3.48        5.31      5.78 o 
 -16   4   4      189.95      160.60     12.07 o 
 -14   4   4      955.96      984.67     30.49 o 
 -12   4   4      161.91      187.33      8.39 o 
 -10   4   4      665.40      626.55     16.33 o 
  -8   4   4     4619.85     4213.91    186.70 o 
  -6   4   4      163.15      179.70     12.11 o 
  -4   4   4       26.27       25.18      4.93 o 
  -2   4   4      109.45       82.95      8.19 o 
   0   4   4     3687.16     3962.24    106.54 o 
   2   4   4      342.93      282.42     15.07 o 
   4   4   4       21.22       20.24      5.27 o 
   6   4   4     1786.91     1489.02     27.48 o 
   8   4   4     5438.59     5578.80     73.64 o 
  10   4   4        9.41        8.58      3.30 o 
  12   4   4       10.95       12.49      2.75 o 
  14   4   4       85.00       72.00      5.84 o 
  16   4   4       10.52       15.63      5.79 o 
  18   4   4       88.99       95.04      9.76 o 
  20   4   4        0.63        1.16      2.57 o 
 -21   5   4      230.17      347.10     10.69 o 
 -19   5   4       80.37      121.14      7.01 o 
 -17   5   4       63.99      109.38     10.59 o 
 -15   5   4        2.75       13.22      5.86 o 
 -13   5   4        0.53        2.46      4.93 o 
 -11   5   4      237.45      139.97      8.12 o 
  -9   5   4     3080.66     3092.68    101.91 o 
  -7   5   4     6119.91     5674.86    121.73 o 
  -5   5   4     8085.06     7693.16     95.69 o 
  -3   5   4     2948.78     2298.55     43.42 o 
  -1   5   4    11150.93    11139.21    143.94 o 
   1   5   4      135.67      152.27      9.61 o 
   3   5   4     1577.95     1636.76     74.47 o 
   5   5   4     1153.81      954.75     23.32 o 
   7   5   4     1027.64      906.32     36.30 o 
   9   5   4     1675.91     1663.37     28.53 o 
  11   5   4      898.17      858.70     17.60 o 
  13   5   4       12.69       11.40      3.21 o 
  15   5   4      254.30      296.57      9.43 o 
  17   5   4       13.69        9.13      3.79 o 
  19   5   4        8.95        4.99      3.17 o 
 -20   6   4      479.87      418.70     10.60 o 
 -18   6   4      237.63      303.60     11.79 o 
 -16   6   4       69.63      109.70     11.04 o 
 -14   6   4        8.15       17.44      5.17 o 
 -12   6   4     3711.42     3625.37     59.78 o 
 -10   6   4     1748.70     1707.32     37.23 o 
  -8   6   4      570.30      615.83     26.96 o 
  -6   6   4      772.82      887.90     48.14 o 
  -4   6   4      438.18      389.97     15.21 o 
  -2   6   4       22.75       16.24      4.60 o 
   0   6   4     1800.18     2094.88     35.75 o 
   2   6   4      118.09      100.47      9.75 o 
   4   6   4      714.71      710.99     24.38 o 
   6   6   4        3.84        3.58      4.62 o 
   8   6   4      336.16      290.36     17.75 o 
  10   6   4      111.95       73.04      6.18 o 
  12   6   4     1661.32     1819.96     29.44 o 
  14   6   4     1294.42     1358.38     31.07 o 
  16   6   4       98.51       81.42      7.18 o 
  18   6   4      267.14      227.19     11.51 o 
  20   6   4      160.89      165.77      7.61 o 
 -19   7   4        8.84        7.17      2.37 o 
 -17   7   4       15.81       21.32      4.74 o 
 -15   7   4      110.06      106.78      8.91 o 
 -13   7   4      319.67      454.67     14.43 o 
 -11   7   4      124.41      127.91      7.04 o 
  -9   7   4     1295.51     1358.17     44.97 o 
  -7   7   4       83.69       54.90      9.20 o 
  -5   7   4     4401.73     4802.42     71.84 o 
  -3   7   4      116.51      199.31     11.18 o 
  -1   7   4       74.18       98.57      7.04 o 
   1   7   4      683.36      799.44     26.96 o 
   3   7   4       38.86       31.38      6.07 o 
   5   7   4     1117.23     1070.41     36.33 o 
   7   7   4      168.34      159.29     15.01 o 
   9   7   4     1684.51     1809.60     36.57 o 
  11   7   4        9.37        7.31      2.97 o 
  13   7   4       32.38       72.29      5.55 o 
  15   7   4       75.26       50.56      5.22 o 
  17   7   4      337.10      446.17     13.75 o 
  19   7   4        0.33        5.57      2.24 o 
 -18   8   4       60.88       64.22      4.80 o 
 -16   8   4       12.55       17.79      4.55 o 
 -14   8   4       44.16       47.12      6.56 o 
 -12   8   4        0.06        8.53      2.88 o 
 -10   8   4     2225.39     2197.70     54.45 o 
  -8   8   4       55.72       52.27      4.12 o 
  -6   8   4       21.67        7.54      5.05 o 
  -4   8   4       10.90        9.72      5.39 o 
  -2   8   4       18.62       28.75      5.06 o 
   0   8   4      417.93      438.35     17.27 o 
   2   8   4      734.69      734.83     25.67 o 
   4   8   4      954.98      862.50     32.85 o 
   6   8   4      141.27      126.31     14.17 o 
   8   8   4       91.59      110.65      6.31 o 
  10   8   4      154.22      125.62      6.25 o 
  12   8   4        1.38        2.15      3.09 o 
  14   8   4       72.05       70.90      7.21 o 
  16   8   4       12.15       15.10      6.00 o 
  18   8   4       78.03       74.47      5.17 o 
 -19   9   4      193.37      243.85      6.89 o 
 -17   9   4      175.84      185.63      7.97 o 
 -15   9   4        0.31        6.37      3.46 o 
 -13   9   4       81.47       82.75      6.79 o 
 -11   9   4      346.07      272.31      9.88 o 
  -9   9   4      625.79      640.19     14.92 o 
  -7   9   4      152.35      222.58      7.36 o 
  -5   9   4     1038.53     1008.65     17.23 o 
  -3   9   4      303.76      270.81     16.16 o 
  -1   9   4      348.40      403.55     17.21 o 
   1   9   4      142.62      160.80     12.95 o 
   3   9   4       69.44       53.45     10.37 o 
   5   9   4      118.56      131.90     11.77 o 
   7   9   4      839.54      764.62     18.15 o 
   9   9   4       13.63        6.41      3.54 o 
  11   9   4       68.09       35.08      4.16 o 
  13   9   4      209.53      249.50     10.51 o 
  15   9   4      410.87      386.94     14.75 o 
  17   9   4       92.06      109.97      6.73 o 
  19   9   4       63.26       55.11      6.11 o 
 -18  10   4       34.95       19.77      2.90 o 
 -16  10   4        9.38        9.15      3.12 o 
 -14  10   4        6.32        7.19      3.02 o 
 -12  10   4       53.40       55.17      6.61 o 
 -10  10   4      793.54      649.47     15.21 o 
  -8  10   4     2682.28     2619.42     25.61 o 
  -6  10   4     6414.31     6049.65    103.66 o 
  -4  10   4     1606.03     1378.60     19.21 o 
  -2  10   4     1448.18     1223.43     24.21 o 
   0  10   4     1407.56     1379.19     32.40 o 
   2  10   4      130.42      169.40     11.82 o 
   4  10   4      270.55      223.27      9.72 o 
   6  10   4     2270.49     1956.02     29.11 o 
   8  10   4     1202.31     1098.51     28.55 o 
  10  10   4      140.01      134.56      7.64 o 
  12  10   4      185.29      226.22      9.28 o 
  14  10   4       64.16       83.02      6.13 o 
  16  10   4       13.32       38.83      5.54 o 
  18  10   4      106.22      115.76     15.46 o 
 -17  11   4      194.84      214.74      8.41 o 
 -15  11   4       21.39       13.66      3.01 o 
 -13  11   4        3.36        2.70      2.62 o 
 -11  11   4      149.83      198.99      7.74 o 
  -9  11   4     7560.63     7623.44     50.86 o 
  -7  11   4      632.86      588.50     11.97 o 
  -5  11   4      905.25      871.95     14.90 o 
  -3  11   4       84.23      112.63      5.75 o 
  -1  11   4      541.30      657.42     12.53 o 
   1  11   4       32.63       18.58      3.79 o 
   3  11   4      798.74      860.02     19.61 o 
   5  11   4      878.29      829.27     19.22 o 
   7  11   4      198.71      222.62     10.60 o 
   9  11   4      640.53      645.45     18.15 o 
  11  11   4      163.38      184.72     10.15 o 
  13  11   4       48.87       74.74      9.25 o 
  15  11   4      127.50      147.91     12.28 o 
  17  11   4      165.65      178.71     10.99 o 
 -16  12   4       93.79      111.38      8.34 o 
 -14  12   4       35.09       27.40      4.11 o 
 -12  12   4       22.58       25.31      4.60 o 
 -10  12   4      130.83      163.89      7.19 o 
  -8  12   4        4.81        1.92      2.81 o 
  -6  12   4      129.98      142.51      6.86 o 
  -4  12   4      346.78      401.82     10.84 o 
  -2  12   4      890.43     1019.73     26.74 o 
   0  12   4        0.69        7.53      3.99 o 
   2  12   4       99.24      117.28      7.21 o 
   4  12   4      376.65      359.68     11.89 o 
   6  12   4        2.19        1.20      6.61 o 
   8  12   4      100.83       92.36      7.38 o 
  10  12   4      481.83      492.01     15.75 o 
  12  12   4      340.80      312.52     12.35 o 
  14  12   4      268.05      237.28     14.25 o 
  16  12   4      169.01      183.98      9.85 o 
 -17  13   4      167.00      225.04      8.77 o 
 -15  13   4        1.65       17.91      4.42 o 
 -13  13   4      107.66      117.46      7.17 o 
 -11  13   4       78.05       87.31      6.24 o 
  -9  13   4      489.96      634.26     14.22 o 
  -7  13   4      141.98       82.49      7.52 o 
  -5  13   4     2452.45     2432.43     35.60 o 
  -3  13   4       77.35       53.25      6.02 o 
  -1  13   4       54.07       21.72      4.35 o 
   1  13   4      385.56      367.31     12.09 o 
   3  13   4      572.72      469.89     12.64 o 
   5  13   4     1761.66     1799.30     34.38 o 
   7  13   4      121.45      140.42      8.69 o 
   9  13   4      193.45      165.90      9.47 o 
  11  13   4       22.13       23.32      4.85 o 
  13  13   4       77.13       60.34      6.30 o 
  15  13   4        0.60        2.51      3.15 o 
  17  13   4        0.64       -1.44      3.32 o 
 -16  14   4       11.99       19.09      4.63 o 
 -14  14   4        9.04        8.53      3.50 o 
 -12  14   4        0.73        6.88      3.35 o 
 -10  14   4       60.35       58.01      4.77 o 
  -8  14   4        2.89        8.99      3.58 o 
  -6  14   4      129.94      130.12      8.66 o 
  -4  14   4      466.80      459.81     19.51 o 
  -2  14   4       18.79       16.70      7.00 o 
   0  14   4      477.80      443.40     15.72 o 
   2  14   4      484.39      497.63     16.41 o 
   4  14   4     1942.64     2177.58     29.90 o 
   6  14   4      123.82      155.16      8.23 o 
   8  14   4        0.82       -1.26      3.47 o 
  10  14   4        3.04        7.50      3.64 o 
  12  14   4      117.05      110.70      7.40 o 
  14  14   4        1.83       -1.41      3.03 o 
  16  14   4        7.57        8.28      3.19 o 
 -13  15   4       52.46       66.89      6.27 o 
 -11  15   4        1.56       10.51      3.33 o 
  -9  15   4      806.65      854.40     17.54 o 
  -7  15   4      769.55      715.95     18.44 o 
  -5  15   4      932.87      950.69     31.32 o 
  -3  15   4        2.00        4.48      5.11 o 
  -1  15   4       31.79       22.66      4.76 o 
   1  15   4        0.23        1.90      4.93 o 
   3  15   4     2707.65     3041.20     42.19 o 
   5  15   4      330.59      244.72     11.34 o 
   7  15   4      480.23      409.89     12.34 o 
   9  15   4      249.77      257.98      9.69 o 
  11  15   4      327.07      418.41      9.99 o 
  13  15   4      159.35      224.70      9.53 o 
  15  15   4        9.97       43.98      4.86 o 
 -12  16   4        3.10        0.00      3.29 o 
 -10  16   4       59.09       97.93      6.25 o 
  -8  16   4      881.44      924.17     23.53 o 
  -6  16   4     1072.00     1164.14     33.21 o 
  -4  16   4      385.70      373.12     22.79 o 
  -2  16   4      268.27      253.88     12.07 o 
   0  16   4        8.62       10.35      4.42 o 
   2  16   4      179.38      223.41     11.60 o 
   4  16   4       57.50       43.36      7.21 o 
   6  16   4     1232.64     1195.39     33.33 o 
   8  16   4      348.47      304.29      9.94 o 
  10  16   4      104.09       98.49      6.99 o 
  12  16   4        8.82        2.20      3.81 o 
  14  16   4      373.48      344.05     21.52 o 
 -11  17   4       25.60       23.59      4.76 o 
  -9  17   4      721.56      682.00     17.93 o 
  -7  17   4      126.01      135.48      9.34 o 
  -5  17   4      705.74      748.77     21.52 o 
  -3  17   4       26.19        2.24      4.56 o 
  -1  17   4        1.58        3.99      3.99 o 
   1  17   4        9.68        1.02      4.27 o 
   3  17   4      530.65      557.00     19.58 o 
   5  17   4      997.20     1041.82     26.11 o 
   7  17   4        7.24       39.05      4.85 o 
   9  17   4      121.12      126.38      5.98 o 
  11  17   4      407.16      351.85     15.37 o 
  13  17   4       17.29       18.56      5.08 o 
 -10  18   4      152.31      178.92      9.38 o 
  -8  18   4       74.87       63.28      5.32 o 
  -6  18   4       45.90       37.12      4.75 o 
  -4  18   4       88.21       57.79      6.57 o 
  -2  18   4      327.62      309.34     11.02 o 
   0  18   4      201.04      183.53     11.63 o 
   2  18   4       56.42       42.78      6.16 o 
   4  18   4      340.03      311.65     13.81 o 
   6  18   4        4.47       16.70      3.79 o 
   8  18   4      282.09      255.20      9.26 o 
  10  18   4      120.74       90.80      5.48 o 
  -9  19   4       24.95       18.65      6.21 o 
  -7  19   4       22.72       11.65      2.81 o 
  -5  19   4        0.07        1.81      2.89 o 
  -3  19   4       64.03       61.58      5.97 o 
  -1  19   4       41.33       28.46      4.51 o 
   1  19   4       24.12       18.33      5.59 o 
   3  19   4        7.45        2.91      3.20 o 
   5  19   4      165.13      189.49      8.08 o 
   7  19   4       64.16       87.30      5.30 o 
   9  19   4       81.38       82.23      4.83 o 
  -6  20   4      119.99      125.42     12.80 o 
  -4  20   4      395.28      393.89     12.21 o 
  -2  20   4       53.70       48.71      5.07 o 
   0  20   4       16.28       16.30      4.11 o 
   2  20   4        8.09       18.12      4.32 o 
   4  20   4       15.78       16.93      3.38 o 
   6  20   4       21.04        6.65      3.15 o 
  -5  21   4       60.48       63.21      8.15 o 
  -3  21   4        1.87       10.47      5.70 o 
  -1  21   4      395.06      474.32     22.88 o 
   1  21   4        2.02       10.81     12.69 o 
   3  21   4      296.19      271.75      9.80 o 
   5  21   4      414.63      295.55     13.81 o 
 -19   1   5      123.92      116.44      6.53 o 
 -17   1   5      450.86      486.58     19.65 o 
 -15   1   5       97.58       95.31      8.53 o 
 -13   1   5      238.60      209.17     12.35 o 
 -11   1   5      310.36      289.83     16.51 o 
  -9   1   5      970.20      793.39     49.59 o 
  -7   1   5      972.02      951.84     30.33 o 
  -5   1   5      461.44      480.05     21.68 o 
  -3   1   5      272.46      329.72     18.19 o 
  -1   1   5        4.49        0.40      4.29 o 
   1   1   5     1428.26     1580.48     39.52 o 
   3   1   5     3205.80     3439.88     60.19 o 
   5   1   5      817.07      839.94     29.82 o 
   7   1   5      880.77      886.29     23.53 o 
   9   1   5      542.69      514.01     11.89 o 
  11   1   5        0.85        2.01      4.37 o 
  13   1   5       38.67       21.67      4.72 o 
  15   1   5        4.60       13.25      4.07 o 
  17   1   5      138.63      122.46      9.17 o 
  19   1   5       75.13       91.89      4.77 o 
 -20   2   5       45.51       25.82      3.38 o 
 -18   2   5      633.85      618.27     19.31 o 
 -16   2   5      233.68      229.30      9.16 o 
 -14   2   5      177.94      194.29     10.14 o 
 -12   2   5      136.30      116.69      8.15 o 
 -10   2   5     1031.22      753.57     37.58 o 
  -8   2   5        4.92        8.10      3.19 o 
  -6   2   5     2884.89     3332.49     57.66 o 
  -4   2   5     1676.74     1966.52     44.14 o 
  -2   2   5      202.22      174.57     13.59 o 
   0   2   5       14.07       53.88      7.86 o 
   2   2   5     6992.04     7266.25    203.38 o 
   4   2   5      228.31      316.19     18.14 o 
   6   2   5     3086.94     3017.00     47.66 o 
   8   2   5        0.38        3.43      2.48 o 
  10   2   5      578.45      548.89     15.35 o 
  12   2   5      214.29      190.96     14.07 o 
  14   2   5      145.19      135.92      9.30 o 
  16   2   5      517.91      467.98     14.84 o 
  18   2   5        0.46       13.60      3.77 o 
  20   2   5        4.72        0.37      1.77 o 
 -19   3   5       12.64        3.45      3.45 o 
 -17   3   5      154.59      118.95      7.54 o 
 -15   3   5      258.32      363.87     15.65 o 
 -13   3   5      882.56      683.90     22.90 o 
 -11   3   5       10.61        1.44      3.91 o 
  -9   3   5     2048.23     1786.15     75.28 o 
  -7   3   5       63.20      164.83     12.96 o 
  -5   3   5      556.36      576.42     23.91 o 
  -3   3   5     2661.26     2755.55     52.75 o 
  -1   3   5     8748.16     7910.69    121.03 o 
   1   3   5     2862.59     2714.40     68.13 o 
   3   3   5      600.80      547.70     40.14 o 
   5   3   5     2383.02     2395.57    107.69 o 
   7   3   5     4085.54     3875.57     37.12 o 
   9   3   5        8.94        1.74      3.53 o 
  11   3   5      177.60      134.57     11.95 o 
  13   3   5       60.34       50.68      6.33 o 
  15   3   5      421.49      515.28     21.11 o 
  17   3   5       98.93      116.92      8.60 o 
  19   3   5        6.82        2.29      2.11 o 
 -20   4   5      195.28      169.27     15.92 o 
 -18   4   5      984.75      867.21     35.00 o 
 -16   4   5      810.55      722.16     40.73 o 
 -14   4   5      483.84      490.96     30.09 o 
 -12   4   5       80.60      130.61     10.42 o 
 -10   4   5        0.86       -1.18      3.76 o 
  -8   4   5     1019.79      904.70     35.75 o 
  -6   4   5       14.72       10.79      4.69 o 
  -4   4   5     1143.85     1462.47     38.20 o 
  -2   4   5      229.93      294.42     17.08 o 
   0   4   5     1685.95     1498.85     60.43 o 
   2   4   5     4460.25     4680.87    243.45 o 
   4   4   5      995.09     1004.95     67.99 o 
   6   4   5      426.04      425.95     17.13 o 
   8   4   5      405.76      327.34     11.07 o 
  10   4   5      387.39      375.11     13.76 o 
  12   4   5       57.80       60.64      9.38 o 
  14   4   5       63.78       71.08      5.75 o 
  16   4   5      492.96      468.30     21.50 o 
  18   4   5      131.29      148.90     20.79 o 
  20   4   5       13.34       10.84      3.41 o 
 -19   5   5       15.58       30.49      2.95 o 
 -17   5   5       13.17       13.76      4.26 o 
 -15   5   5       27.66       34.34      5.07 o 
 -13   5   5      207.74      185.85     25.35 o 
 -11   5   5     3886.32     3623.66     93.16 o 
  -9   5   5     1517.56     1226.10     26.72 o 
  -7   5   5     1902.08     1955.05     25.36 o 
  -5   5   5      272.08      304.95     17.63 o 
  -3   5   5       71.59       55.56      8.24 o 
  -1   5   5      921.19      949.19     31.10 o 
   1   5   5       23.13       15.47      5.08 o 
   3   5   5      910.44      920.16     30.76 o 
   5   5   5      122.43      130.53     12.91 o 
   7   5   5      686.86      638.29     15.04 o 
   9   5   5      134.01      146.92      9.11 o 
  11   5   5     1043.20     1140.47     32.38 o 
  13   5   5       62.07       52.94      4.73 o 
  15   5   5      104.05      130.21      8.11 o 
  17   5   5       47.50       54.10      6.55 o 
  19   5   5       95.28       84.51      5.77 o 
 -18   6   5        1.49        3.92      3.62 o 
 -16   6   5       78.52      106.78      6.43 o 
 -14   6   5      194.14      147.78      8.60 o 
 -12   6   5      143.51      193.49     14.97 o 
 -10   6   5      979.14     1078.66     21.11 o 
  -8   6   5      129.01      214.40      8.91 o 
  -6   6   5      385.68      358.50     10.96 o 
  -4   6   5      113.83      106.39      9.17 o 
  -2   6   5     3649.74     3798.03     64.06 o 
   0   6   5        1.44        5.38      4.28 o 
   2   6   5        1.34       -1.47      4.32 o 
   4   6   5        0.70        7.63      4.18 o 
   6   6   5     1937.35     1746.50     28.20 o 
   8   6   5        0.79       -0.55      3.63 o 
  10   6   5      138.38      128.24     15.59 o 
  12   6   5        0.51        0.93      3.17 o 
  14   6   5      314.46      257.11     11.77 o 
  16   6   5      127.75      171.10     11.19 o 
  18   6   5       20.18       12.03      3.09 o 
 -19   7   5       93.34       96.35      6.12 o 
 -17   7   5      434.88      507.36     15.04 o 
 -15   7   5        6.41       12.77      3.17 o 
 -13   7   5      463.42      454.60     14.95 o 
 -11   7   5       92.14      113.10      6.83 o 
  -9   7   5      771.69      659.98     13.90 o 
  -7   7   5        2.55        4.83      2.79 o 
  -5   7   5     1684.33     1796.62     23.11 o 
  -3   7   5       79.80       59.44      8.81 o 
  -1   7   5        8.93       23.81      5.01 o 
   1   7   5     3727.74     3580.01    134.21 o 
   3   7   5      419.00      380.66     19.56 o 
   5   7   5     1666.32     1616.73     33.35 o 
   7   7   5      101.40       75.71      6.49 o 
   9   7   5      106.80       80.00      6.67 o 
  11   7   5      257.75      233.14     10.39 o 
  13   7   5       17.28       17.35      3.45 o 
  15   7   5      101.06       97.29      7.02 o 
  17   7   5       60.32       64.73      6.18 o 
  19   7   5      151.11      148.57      9.22 o 
 -18   8   5      343.64      365.66     10.38 o 
 -16   8   5      170.40      155.28      7.56 o 
 -14   8   5      411.30      433.18     13.13 o 
 -12   8   5       96.54       91.01      5.97 o 
 -10   8   5     1345.84     1365.98     22.41 o 
  -8   8   5      114.44      156.58      6.52 o 
  -6   8   5      887.74     1007.80     19.13 o 
  -4   8   5     1272.52     1368.69     28.57 o 
  -2   8   5     2037.88     2011.88     32.27 o 
   0   8   5      157.50       91.70      6.20 o 
   2   8   5     3103.47     3074.24     63.63 o 
   4   8   5      328.37      316.92     11.81 o 
   6   8   5       13.61       36.11      6.72 o 
   8   8   5      547.48      454.85     18.52 o 
  10   8   5       70.16       93.23      7.03 o 
  12   8   5       24.64       18.88      4.12 o 
  14   8   5      182.03      175.84      8.33 o 
  16   8   5      132.87      129.80      8.95 o 
  18   8   5        0.48        5.21      3.49 o 
 -17   9   5      503.46      514.06     16.22 o 
 -15   9   5      219.70      238.61      9.51 o 
 -13   9   5       46.97       35.71      3.98 o 
 -11   9   5       51.48       85.65      5.92 o 
  -9   9   5      332.83      347.07     12.51 o 
  -7   9   5        4.27       10.51      2.95 o 
  -5   9   5      966.67      929.15     18.06 o 
  -3   9   5      244.03      245.25      8.06 o 
  -1   9   5      829.44      824.61     15.77 o 
   1   9   5     1156.93     1376.66     42.51 o 
   3   9   5      167.62      182.78      9.34 o 
   5   9   5     1358.08     1433.77     28.46 o 
   7   9   5        7.94       -2.68      3.75 o 
   9   9   5     1159.19     1214.95     22.86 o 
  11   9   5      320.24      290.15     10.02 o 
  13   9   5       27.41       21.79      5.72 o 
  15   9   5      106.41      114.04      6.08 o 
  17   9   5       41.76       53.57      5.22 o 
 -16  10   5      334.49      271.75      9.96 o 
 -14  10   5       39.56       32.30      4.19 o 
 -12  10   5       97.17       84.33      5.62 o 
 -10  10   5      882.83      979.05     18.47 o 
  -8  10   5     1580.14     1791.94     28.75 o 
  -6  10   5      265.99      219.72      8.22 o 
  -4  10   5        0.77        3.35      3.04 o 
  -2  10   5     1781.35     1959.92     38.92 o 
   0  10   5       66.42       57.99      4.63 o 
   2  10   5      256.98      215.36     13.45 o 
   4  10   5     1758.28     1752.57     37.65 o 
   6  10   5      299.73      316.02     15.93 o 
   8  10   5       34.26       22.20      5.21 o 
  10  10   5        9.71        3.86      3.76 o 
  12  10   5       15.59       14.09      4.46 o 
  14  10   5        3.57        3.92      2.67 o 
  16  10   5      224.95      212.71     15.87 o 
 -17  11   5      339.12      450.03     12.66 o 
 -15  11   5      127.03      143.67      7.49 o 
 -13  11   5       62.62       70.40      4.59 o 
 -11  11   5      103.60      105.00      6.04 o 
  -9  11   5       24.95       58.69      5.19 o 
  -7  11   5      181.53      153.18      8.86 o 
  -5  11   5       67.58      119.51      7.28 o 
  -3  11   5       36.95       47.88      4.77 o 
  -1  11   5       83.02       88.30      6.08 o 
   1  11   5       36.55       53.50      5.40 o 
   3  11   5      458.10      392.12     14.60 o 
   5  11   5      311.21      263.97     16.42 o 
   7  11   5     1118.41     1098.60     26.29 o 
   9  11   5        0.44        1.99      3.20 o 
  11  11   5       16.74        9.44      3.74 o 
  13  11   5       20.30       16.42      5.16 o 
  15  11   5       50.72       67.66      6.83 o 
  17  11   5        0.05        0.40      3.36 o 
 -16  12   5        2.48        1.41      2.48 o 
 -14  12   5      378.07      319.00     10.83 o 
 -12  12   5       31.72       37.28      4.45 o 
 -10  12   5        3.43        9.51      3.66 o 
  -8  12   5      661.91      706.29     17.74 o 
  -6  12   5      578.66      483.87     15.27 o 
  -4  12   5     1385.19     1510.74     27.64 o 
  -2  12   5     1732.47     1709.24     30.01 o 
   0  12   5      312.78      322.56     13.29 o 
   2  12   5     1496.38     1386.25     32.15 o 
   4  12   5       25.07       22.78      5.35 o 
   6  12   5        0.30        7.83      5.72 o 
   8  12   5      381.94      343.69     12.51 o 
  10  12   5       77.21       58.08      5.59 o 
  12  12   5        6.80        2.15      4.98 o 
  14  12   5        8.46        7.88      4.33 o 
  16  12   5       16.90       24.46      3.91 o 
 -15  13   5       23.60       38.05      4.25 o 
 -13  13   5      149.22      154.92      7.96 o 
 -11  13   5       35.52       28.79      4.32 o 
  -9  13   5       78.87       46.37      7.68 o 
  -7  13   5      399.13      516.65     18.47 o 
  -5  13   5     1196.09     1331.84     39.28 o 
  -3  13   5       72.41       89.76      7.52 o 
  -1  13   5      113.68       97.29      7.80 o 
   1  13   5        4.33        5.30      5.11 o 
   3  13   5       21.23       39.61      6.82 o 
   5  13   5     4564.71     4767.55     48.87 o 
   7  13   5        0.28        1.85      3.45 o 
   9  13   5      219.19      158.79      7.45 o 
  11  13   5      368.16      306.53     12.60 o 
  13  13   5       10.29        9.03      3.95 o 
  15  13   5      218.57      262.58      8.51 o 
 -14  14   5      272.49      239.76     14.44 o 
 -12  14   5        1.31        3.74      2.66 o 
 -10  14   5      511.01      455.38     18.92 o 
  -8  14   5        0.31       -1.19      3.77 o 
  -6  14   5       13.53       13.07      6.44 o 
  -4  14   5     1253.04     1224.60     28.45 o 
  -2  14   5      599.41      638.27     17.84 o 
   0  14   5      399.45      468.92     16.25 o 
   2  14   5     1272.45     1510.95     32.46 o 
   4  14   5       14.41       34.20      6.59 o 
   6  14   5       87.25       65.20      5.19 o 
   8  14   5      125.70      135.54      7.98 o 
  10  14   5       14.20       20.07      3.88 o 
  12  14   5       35.49       29.20      4.16 o 
  14  14   5       14.93       20.98      3.16 o 
 -13  15   5        0.85       -2.15      4.45 o 
 -11  15   5      238.86      275.40     12.98 o 
  -9  15   5        0.03        3.45      3.85 o 
  -7  15   5        0.44        1.83      3.58 o 
  -5  15   5        6.58        9.23      4.70 o 
  -3  15   5       43.97       54.61      6.37 o 
  -1  15   5      330.45      364.62     14.21 o 
   1  15   5      120.50      120.86      9.22 o 
   3  15   5      751.41      698.91     17.66 o 
   5  15   5      921.94     1154.41     25.86 o 
   7  15   5      225.67      170.95      8.35 o 
   9  15   5      230.37      240.44     10.26 o 
  11  15   5      122.57      103.79      4.94 o 
  13  15   5      266.78      233.68     14.05 o 
 -10  16   5      132.96      108.22      7.96 o 
  -8  16   5       40.66       53.93      5.64 o 
  -6  16   5       11.79       24.92      8.14 o 
  -4  16   5       64.20       68.91      7.91 o 
  -2  16   5      232.21      248.21     11.35 o 
   0  16   5       26.86       24.65      5.52 o 
   2  16   5        1.11        1.25      4.41 o 
   4  16   5      114.60      128.85      8.51 o 
   6  16   5      397.41      382.70     13.91 o 
   8  16   5      191.14      182.31      9.41 o 
  10  16   5       38.79       18.96      3.87 o 
  12  16   5        2.88       -1.24      2.49 o 
 -11  17   5       31.73       62.89      6.80 o 
  -9  17   5      273.27      267.43     18.72 o 
  -7  17   5        2.34        5.04      3.59 o 
  -5  17   5       22.42       18.47      4.84 o 
  -3  17   5      523.38      503.79     17.07 o 
  -1  17   5      184.63      189.16     12.61 o 
   1  17   5      101.75      106.12      7.93 o 
   3  17   5       26.71       29.53     11.13 o 
   5  17   5       20.12       21.78      7.94 o 
   7  17   5        1.87        2.40      3.22 o 
   9  17   5      204.00      222.88      8.91 o 
  11  17   5      220.22      253.64      9.91 o 
  -8  18   5       62.21      112.47      6.65 o 
  -6  18   5        3.98       10.46      3.69 o 
  -4  18   5      286.08      298.14     33.89 o 
  -2  18   5       17.65       10.81      3.78 o 
   0  18   5      176.17      149.94      9.94 o 
   2  18   5       27.48       20.39      5.53 o 
   4  18   5       34.17       25.68      5.38 o 
   6  18   5      280.75      318.43     11.34 o 
   8  18   5       39.81       21.66      3.25 o 
  10  18   5      161.06       95.06      8.47 o 
  -7  19   5        5.83        5.64      3.88 o 
  -5  19   5      179.97      247.12     12.77 o 
  -3  19   5      325.57      304.32     25.21 o 
  -1  19   5      167.59      178.82      8.83 o 
   1  19   5        8.44       16.33      4.35 o 
   3  19   5      145.39      158.94      9.28 o 
   5  19   5      698.50      741.67     15.61 o 
   7  19   5      167.18      131.18      6.01 o 
  -4  20   5      414.87      419.63     19.06 o 
  -2  20   5      231.84      265.24     30.11 o 
   0  20   5        8.64        9.57      2.67 o 
   2  20   5      152.60      170.20      8.09 o 
   4  20   5      109.14      111.88      9.87 o 
 -18   0   6       12.04       15.33      5.29 o 
 -16   0   6        0.72        1.75      6.25 o 
 -14   0   6      132.35      148.18     13.03 o 
 -12   0   6     1324.06     1234.63     38.01 o 
 -10   0   6        7.04       -5.15      7.32 o 
  -8   0   6     3876.82     3799.06    376.35 o 
  -6   0   6     5392.58     4745.21    336.31 o 
  -4   0   6     2747.38     2145.83    136.53 o 
  -2   0   6      143.89      190.95     22.33 o 
   0   0   6      345.72      317.33     27.38 o 
   2   0   6     1725.93     1454.85     59.27 o 
   4   0   6       12.28        0.41      4.55 o 
   6   0   6     1345.73     1265.00     27.31 o 
   8   0   6      699.84      603.12     20.03 o 
  10   0   6       12.11       20.52      6.05 o 
  12   0   6      483.83      560.47     31.63 o 
  14   0   6       87.53       43.64      6.94 o 
  16   0   6      237.27      260.20     17.81 o 
  18   0   6      120.23       96.82      9.87 o 
 -17   1   6       14.54       15.78      5.00 o 
 -15   1   6      578.27      507.02     21.18 o 
 -13   1   6      285.98      265.57     12.20 o 
 -11   1   6      502.62      441.09     13.67 o 
  -9   1   6       21.31       12.82      3.67 o 
  -7   1   6     3521.35     3357.57    134.11 o 
  -5   1   6      460.70      418.40     17.13 o 
  -3   1   6       74.29       81.67      8.16 o 
  -1   1   6      197.37      208.39     16.00 o 
   1   1   6       39.13       38.06      7.82 o 
   3   1   6       77.62       88.53      6.93 o 
   5   1   6      111.48       93.12      5.66 o 
   7   1   6     4391.10     4403.80     62.15 o 
   9   1   6       75.98       93.31      6.48 o 
  11   1   6       76.15       90.85      8.09 o 
  13   1   6       44.25       44.29      5.90 o 
  15   1   6       68.06       62.16      6.02 o 
  17   1   6      104.40       91.37      6.92 o 
  19   1   6        1.74        1.18      2.35 o 
 -18   2   6       24.35       15.42      3.92 o 
 -16   2   6        1.87       10.85      3.86 o 
 -14   2   6       69.44       83.88      6.82 o 
 -12   2   6       63.29       27.56      4.29 o 
 -10   2   6        2.76       -4.21      4.21 o 
  -8   2   6      846.44      725.92     34.67 o 
  -6   2   6        1.06       35.95      5.93 o 
  -4   2   6       29.46       12.40      3.91 o 
  -2   2   6      198.10      213.63     12.19 o 
   0   2   6      116.34       94.53     11.27 o 
   2   2   6       61.11       93.40      8.45 o 
   4   2   6      282.58      280.36     10.03 o 
   6   2   6     2071.85     2089.03     26.25 o 
   8   2   6      693.83      583.66     21.88 o 
  10   2   6      132.21       88.52      7.78 o 
  12   2   6      366.06      368.28     18.31 o 
  14   2   6       28.75       49.82      5.62 o 
  16   2   6      165.02      139.87      7.46 o 
  18   2   6       10.13       12.66      5.21 o 
 -19   3   6        5.95       13.86      3.81 o 
 -17   3   6       22.29       51.97     13.33 o 
 -15   3   6       13.82       16.23      3.94 o 
 -13   3   6      107.45      101.38      7.75 o 
 -11   3   6      649.48      489.33     16.11 o 
  -9   3   6      487.56      475.63     15.77 o 
  -7   3   6      120.59      111.92      7.15 o 
  -5   3   6       93.50       92.30      6.46 o 
  -3   3   6      565.70      627.65     15.07 o 
  -1   3   6      329.55      270.75     11.44 o 
   1   3   6       60.14       77.22      6.83 o 
   3   3   6        2.07        5.60      4.10 o 
   5   3   6       66.49       73.50      7.55 o 
   7   3   6      229.90      247.87      8.21 o 
   9   3   6      763.49      719.06     32.68 o 
  11   3   6        6.25       12.08      4.57 o 
  13   3   6      112.59      102.72      8.03 o 
  15   3   6        8.50        2.15      3.12 o 
  17   3   6        0.54        7.55      2.67 o 
 -18   4   6        5.14       19.73      6.01 o 
 -16   4   6       27.22       19.63      3.15 o 
 -14   4   6      268.34      284.22     18.38 o 
 -12   4   6        5.66        9.97      4.96 o 
 -10   4   6       13.49       44.61      6.39 o 
  -8   4   6     5174.25     4941.00    136.30 o 
  -6   4   6      264.46      205.97      8.35 o 
  -4   4   6      261.78      271.40     10.26 o 
  -2   4   6     1119.88     1122.24     20.14 o 
   0   4   6      123.35      159.63      9.21 o 
   2   4   6      112.59       95.97      6.96 o 
   4   4   6       73.40       51.11      5.31 o 
   6   4   6      142.24      156.21      7.27 o 
   8   4   6      920.59      963.16     34.41 o 
  10   4   6      218.05      218.18     11.45 o 
  12   4   6        5.41        0.47      5.73 o 
  14   4   6       90.38       90.66      7.09 o 
  16   4   6      130.29      121.66      6.61 o 
  18   4   6      192.28      157.26     10.63 o 
 -17   5   6       54.96       46.75      3.76 o 
 -15   5   6      133.72      132.70      7.29 o 
 -13   5   6      288.58      355.17     15.60 o 
 -11   5   6     1336.65     1401.26     40.90 o 
  -9   5   6      223.96      236.49     13.75 o 
  -7   5   6     6772.54     7238.13     78.65 o 
  -5   5   6      499.38      393.27     11.63 o 
  -3   5   6      743.01      566.65     14.78 o 
  -1   5   6      281.38      264.84      9.95 o 
   1   5   6       41.32       67.30      4.70 o 
   3   5   6     1875.37     1746.46     41.87 o 
   5   5   6      909.36      798.75     19.65 o 
   7   5   6     3522.83     3429.19     61.32 o 
   9   5   6       47.39       39.18      8.07 o 
  11   5   6       18.15       32.70      7.38 o 
  13   5   6      136.57      142.70      7.29 o 
  15   5   6        0.54        2.04      2.70 o 
  17   5   6       17.44        6.31      2.79 o 
 -18   6   6       22.69       15.53      4.37 o 
 -16   6   6       33.09       42.81      4.36 o 
 -14   6   6      563.21      655.62     19.22 o 
 -12   6   6      403.75      443.13     14.88 o 
 -10   6   6      344.11      326.68     13.37 o 
  -8   6   6     2363.18     2450.60     58.16 o 
  -6   6   6      369.70      368.98     11.68 o 
  -4   6   6      450.31      421.30     11.40 o 
  -2   6   6      912.06      910.61     18.85 o 
   0   6   6      694.88      756.40     16.64 o 
   2   6   6      143.90      122.95      6.52 o 
   4   6   6      257.87      238.84      9.55 o 
   6   6   6      973.71      983.08     21.71 o 
   8   6   6      390.82      435.14     41.11 o 
  10   6   6        3.25        5.36      5.63 o 
  12   6   6       94.11      105.05      5.97 o 
  14   6   6       42.17       55.60      5.52 o 
  16   6   6      106.99      115.67      8.06 o 
  18   6   6      110.73       94.54      7.11 o 
 -17   7   6       82.07       60.33      4.59 o 
 -15   7   6      212.80      167.74      8.37 o 
 -13   7   6      224.03      170.96     10.05 o 
 -11   7   6        2.12       -3.15      3.70 o 
  -9   7   6       34.21       18.96      4.73 o 
  -7   7   6      309.52      396.12     20.46 o 
  -5   7   6        6.12       10.58      3.52 o 
  -3   7   6       39.58       60.42      4.91 o 
  -1   7   6      107.90       93.18      6.49 o 
   1   7   6      225.94      270.64      8.86 o 
   3   7   6       85.99       47.57      5.27 o 
   5   7   6      669.92      694.42     18.92 o 
   7   7   6      588.24      662.94     24.12 o 
   9   7   6       43.08       32.68      7.60 o 
  11   7   6      111.30      117.04      8.95 o 
  13   7   6       40.23       29.99      4.58 o 
  15   7   6        8.49       14.81      3.26 o 
  17   7   6        0.12        2.50      2.43 o 
 -16   8   6      102.33       97.98      6.10 o 
 -14   8   6       17.88       18.02      3.88 o 
 -12   8   6      128.16      100.92      8.13 o 
 -10   8   6      236.47      290.91     11.62 o 
  -8   8   6      977.82      853.72     25.43 o 
  -6   8   6       48.59       40.69      5.29 o 
  -4   8   6        3.94       13.76      3.84 o 
  -2   8   6        0.17        7.67      3.32 o 
   0   8   6       47.30       54.87      4.72 o 
   2   8   6      215.38      254.33     10.95 o 
   4   8   6       15.99        3.85      3.94 o 
   6   8   6     1105.33     1107.11     29.08 o 
   8   8   6      128.57      108.36      8.74 o 
  10   8   6      138.26      135.82      9.26 o 
  12   8   6       12.63       19.85      3.68 o 
  14   8   6       13.50       17.50      3.59 o 
  16   8   6       87.66       86.16      5.98 o 
 -15   9   6       19.90        7.26      2.05 o 
 -13   9   6       10.71       12.01      2.85 o 
 -11   9   6      229.20      224.36      9.78 o 
  -9   9   6        7.65        9.90      4.61 o 
  -7   9   6     1398.94     1383.55     26.06 o 
  -5   9   6       66.88       62.65      6.28 o 
  -3   9   6      327.08      360.01     13.48 o 
  -1   9   6      315.92      233.62      8.91 o 
   1   9   6      303.64      301.25     12.35 o 
   3   9   6      310.17      327.76     18.81 o 
   5   9   6      148.59      115.79     11.16 o 
   7   9   6      702.67      714.18     21.13 o 
   9   9   6       47.92       52.93      5.53 o 
  11   9   6        6.03        3.31      3.10 o 
  13   9   6       80.78       77.13      5.94 o 
  15   9   6       27.29       33.60      4.53 o 
 -16  10   6       64.54       57.81      4.68 o 
 -14  10   6      181.33      185.89      6.67 o 
 -12  10   6      346.96      412.16     10.35 o 
 -10  10   6      943.90      995.25     20.26 o 
  -8  10   6      381.97      477.51     14.93 o 
  -6  10   6       93.50       98.96      7.93 o 
  -4  10   6     1693.01     1559.64     27.43 o 
  -2  10   6      118.57      140.69      8.65 o 
   0  10   6      148.62      151.63     11.15 o 
   2  10   6       18.98       13.72      6.46 o 
   4  10   6      598.45      546.51     22.14 o 
   6  10   6     1302.81     1212.26     27.67 o 
   8  10   6      296.92      311.87     14.05 o 
  10  10   6        2.46        2.76      3.60 o 
  12  10   6        2.54        5.09      3.57 o 
  14  10   6       61.80       77.39      6.80 o 
  16  10   6       31.70       34.94      5.65 o 
 -15  11   6       59.51       47.13      4.64 o 
 -13  11   6       43.23       54.25      4.04 o 
 -11  11   6      288.64      342.51      9.45 o 
  -9  11   6       35.55       50.16      5.12 o 
  -7  11   6     3912.13     4171.08     49.88 o 
  -5  11   6       99.52      102.12      8.61 o 
  -3  11   6      270.15      299.11     12.19 o 
  -1  11   6        7.18       10.48      4.85 o 
   1  11   6       41.64       31.00      6.20 o 
   3  11   6       41.16       41.84     10.30 o 
   5  11   6       18.54       11.93      5.58 o 
   7  11   6      808.62      817.87     19.49 o 
   9  11   6      244.14      326.06     11.65 o 
  11  11   6      172.68      224.91     11.30 o 
  13  11   6        7.19       15.86      3.59 o 
  15  11   6        9.96        3.15      3.33 o 
 -14  12   6      928.03     1008.58     30.45 o 
 -12  12   6       17.02        6.05      3.68 o 
 -10  12   6      134.24      115.72      7.57 o 
  -8  12   6      139.08      150.40      9.47 o 
  -6  12   6       32.63       71.67      7.44 o 
  -4  12   6      524.01      564.01     19.01 o 
  -2  12   6      382.20      327.71     14.95 o 
   0  12   6      106.88      111.70      9.56 o 
   2  12   6       47.79       56.21      7.73 o 
   4  12   6      521.53      588.56     20.61 o 
   6  12   6      149.43      164.67      8.36 o 
   8  12   6      127.76      104.00      6.92 o 
  10  12   6      201.17      226.95      8.92 o 
  12  12   6        1.61       -1.27      3.11 o 
  14  12   6        0.47        0.79      3.00 o 
 -13  13   6       14.16       37.39      7.24 o 
 -11  13   6        7.05       -0.93      5.45 o 
  -9  13   6       22.97       13.36      6.03 o 
  -7  13   6      112.72      167.83     12.61 o 
  -5  13   6      225.74      338.34     31.99 o 
  -3  13   6      166.79      156.12     10.35 o 
  -1  13   6       11.16        6.67      4.50 o 
   1  13   6      309.97      385.37     16.51 o 
   3  13   6      551.02      551.29     19.50 o 
   5  13   6      828.15      725.67     26.31 o 
   7  13   6      714.74      768.65     15.51 o 
   9  13   6       10.51       16.13      5.56 o 
  11  13   6        1.20        5.03      3.15 o 
  13  13   6        6.41        6.30      2.57 o 
 -12  14   6        6.54        2.29      2.73 o 
 -10  14   6       23.35       29.14      5.22 o 
  -8  14   6        0.59       -0.08      5.11 o 
  -6  14   6        5.88       21.77      8.57 o 
  -4  14   6      152.79      218.41     30.25 o 
  -2  14   6      114.98      103.86      8.69 o 
   0  14   6        9.48       11.87      4.61 o 
   2  14   6       81.12      111.86      8.89 o 
   4  14   6       33.82       47.62      6.59 o 
   6  14   6      611.34      651.77     15.83 o 
   8  14   6       10.95       27.22      3.41 o 
  10  14   6        1.12        8.71      2.82 o 
  12  14   6        2.58       -0.70      2.35 o 
 -11  15   6      256.35      254.35      9.84 o 
  -9  15   6      301.39      346.46     13.86 o 
  -7  15   6      390.68      338.15     14.94 o 
  -5  15   6      273.80      224.76     11.11 o 
  -3  15   6      121.26       96.25     10.05 o 
  -1  15   6      396.83      381.26     15.05 o 
   1  15   6       47.21       28.96      5.31 o 
   3  15   6      198.96      157.23      7.71 o 
   5  15   6       32.61       29.53      4.11 o 
   7  15   6        0.82        3.87      2.91 o 
   9  15   6      237.19      262.71     11.35 o 
  11  15   6       50.33       63.07      4.28 o 
 -10  16   6      375.39      407.47     24.49 o 
  -8  16   6       57.26       63.52      8.77 o 
  -6  16   6       42.20       40.31      4.92 o 
  -4  16   6      275.27      283.05     14.89 o 
  -2  16   6       68.09       67.62      8.23 o 
   0  16   6      124.43      141.44      8.89 o 
   2  16   6        1.76        3.20      3.56 o 
   4  16   6       28.83       30.36      4.81 o 
   6  16   6      521.02      527.94     14.20 o 
   8  16   6      215.47      207.89     10.83 o 
  10  16   6       83.48       71.46      5.73 o 
  -9  17   6       36.69       44.46      5.97 o 
  -7  17   6      145.00      122.12      8.15 o 
  -5  17   6      131.99      147.71      7.65 o 
  -3  17   6        0.32        1.28      3.81 o 
  -1  17   6       85.40       71.28      7.34 o 
   1  17   6      111.31       94.78      6.52 o 
   3  17   6       48.70       53.87      7.03 o 
   5  17   6      191.35      203.29     15.22 o 
   7  17   6       51.04       58.00      5.90 o 
   9  17   6       30.19       44.45      6.24 o 
  -6  18   6       40.54       30.20      4.06 o 
  -4  18   6       92.63       79.64      5.29 o 
  -2  18   6       81.22       86.17      9.93 o 
   0  18   6       15.97       13.96      2.77 o 
   2  18   6        5.22        1.91      4.00 o 
   4  18   6       92.35       64.94      4.89 o 
   6  18   6       22.51       15.59      3.27 o 
  -3  19   6        0.01       -4.02      4.02 o 
  -1  19   6      218.84      242.35     10.07 o 
   1  19   6       14.32        3.62      4.09 o 
   3  19   6       16.42       17.86      4.85 o 
 -17   1   7      133.80      124.45      5.02 o 
 -15   1   7       46.66       62.50      6.87 o 
 -13   1   7       47.08       20.22      7.40 o 
 -11   1   7      127.31      125.12     17.78 o 
  -9   1   7        5.65        3.69      4.46 o 
  -7   1   7       83.88      110.86      9.05 o 
  -5   1   7      567.99      487.43     17.29 o 
  -3   1   7       13.19        4.29      3.36 o 
  -1   1   7      110.93      102.66      8.09 o 
   1   1   7      217.37      190.46      8.82 o 
   3   1   7      660.50      660.86     14.36 o 
   5   1   7       91.39      114.75      7.89 o 
   7   1   7      128.68      168.11      8.13 o 
   9   1   7     1130.30     1094.98     25.11 o 
  11   1   7      311.61      316.21     16.78 o 
  13   1   7        3.14       -3.17      3.17 o 
  15   1   7       28.90       38.45      4.19 o 
  17   1   7       37.15       35.29      3.46 o 
 -16   2   7      550.42      602.19     41.34 o 
 -14   2   7       89.50       82.41      9.92 o 
 -12   2   7        0.22       -0.60      4.28 o 
 -10   2   7      188.76      166.49     10.61 o 
  -8   2   7      439.22      336.20     14.73 o 
  -6   2   7     2483.59     2547.40     47.60 o 
  -4   2   7     2049.66     2126.97     64.52 o 
  -2   2   7     1145.83     1019.75     17.84 o 
   0   2   7       74.24       71.02      6.98 o 
   2   2   7        5.76        8.45      3.89 o 
   4   2   7      108.23       77.77      5.53 o 
   6   2   7      221.35      276.98     11.38 o 
   8   2   7      575.61      584.40     22.74 o 
  10   2   7        1.30        5.05      4.49 o 
  12   2   7      464.41      513.33     20.70 o 
  14   2   7        5.11        3.14      2.72 o 
  16   2   7        2.10        4.80      2.41 o 
 -17   3   7      410.31      394.81     17.10 o 
 -15   3   7       18.80       32.73      5.00 o 
 -13   3   7       15.92       20.58      3.84 o 
 -11   3   7      276.05      349.65     14.55 o 
  -9   3   7      104.25      133.60     14.97 o 
  -7   3   7      409.87      384.62     18.68 o 
  -5   3   7      907.36      959.56     20.36 o 
  -3   3   7     1815.78     1627.31     28.49 o 
  -1   3   7      872.74      895.81     16.72 o 
   1   3   7      482.18      548.12     16.94 o 
   3   3   7       75.58       54.88      5.54 o 
   5   3   7      246.75      236.37     14.24 o 
   7   3   7     1634.49     1755.70     32.48 o 
   9   3   7     4210.52     4175.40     50.17 o 
  11   3   7      254.00      226.76     12.91 o 
  13   3   7        1.57        1.52      5.43 o 
  15   3   7       54.00       45.20      4.19 o 
  17   3   7        0.17        9.44      3.52 o 
 -16   4   7      494.86      500.68     21.34 o 
 -14   4   7      273.78      238.06     10.22 o 
 -12   4   7        1.77       -3.71      3.71 o 
 -10   4   7      151.59      133.85      8.06 o 
  -8   4   7      195.30      249.78     10.93 o 
  -6   4   7     1229.98     1159.43     22.50 o 
  -4   4   7      145.97      147.09      8.52 o 
  -2   4   7      786.88      837.93     16.41 o 
   0   4   7      169.96      199.20      8.68 o 
   2   4   7      930.70      891.10     36.15 o 
   4   4   7      236.78      242.21     12.18 o 
   6   4   7     1242.23     1375.31     28.64 o 
   8   4   7      398.67      371.56     18.97 o 
  10   4   7       20.94       23.19      4.81 o 
  12   4   7        5.89        2.83      2.70 o 
  14   4   7       26.08       13.69      3.05 o 
  16   4   7       32.46       41.95      6.87 o 
 -15   5   7       50.70       35.75      3.78 o 
 -13   5   7        2.89       10.50      3.72 o 
 -11   5   7       12.59        9.69      4.75 o 
  -9   5   7      106.86      115.51      9.39 o 
  -7   5   7      735.55      732.73     19.37 o 
  -5   5   7      459.65      488.01     15.82 o 
  -3   5   7      273.83      242.67     10.60 o 
  -1   5   7      110.02      126.50     10.12 o 
   1   5   7      514.85      512.78     19.55 o 
   3   5   7      254.28      263.40     12.28 o 
   5   5   7       24.48       10.73      4.21 o 
   7   5   7        0.31        5.91      5.22 o 
   9   5   7       45.88       70.87      7.14 o 
  11   5   7       47.55       42.53      8.02 o 
  13   5   7       18.22       15.59      2.92 o 
  15   5   7        5.56        0.58      2.80 o 
 -16   6   7        7.60        8.49      2.73 o 
 -14   6   7       12.60       17.45      3.61 o 
 -12   6   7        1.29        3.64      3.51 o 
 -10   6   7       54.05       27.07      5.55 o 
  -8   6   7      628.82      693.75     22.74 o 
  -6   6   7      181.79      253.09     11.48 o 
  -4   6   7       12.91        3.93      3.58 o 
  -2   6   7      144.71      115.21      9.24 o 
   0   6   7      205.49      226.07     12.90 o 
   2   6   7      186.70      207.24     13.25 o 
   4   6   7       60.37       55.64      6.31 o 
   6   6   7      465.10      545.31     23.24 o 
   8   6   7        9.70        2.70      6.00 o 
  10   6   7       36.49       45.26      8.22 o 
  12   6   7      152.35      117.89      6.44 o 
  14   6   7       29.56       30.20      3.48 o 
  16   6   7        5.04       10.28      3.18 o 
 -15   7   7      226.98      257.68      6.88 o 
 -13   7   7      144.66      156.91      8.45 o 
 -11   7   7        1.55        6.24      5.18 o 
  -9   7   7        1.93       22.86      4.50 o 
  -7   7   7      913.57     1064.71     22.79 o 
  -5   7   7      590.98      717.14     24.57 o 
  -3   7   7      167.54      175.86      9.93 o 
  -1   7   7      598.50      606.21     19.31 o 
   1   7   7       22.54       10.54      3.38 o 
   3   7   7      673.64      732.69     24.60 o 
   5   7   7       54.28       60.43      6.57 o 
   7   7   7       19.44       13.08     14.93 o 
   9   7   7      977.89     1052.05     30.90 o 
  11   7   7       31.35       24.42      4.35 o 
  13   7   7       31.37       28.23      3.75 o 
  15   7   7        0.21        2.89      2.15 o 
 -14   8   7       24.37       43.20      4.24 o 
 -12   8   7        5.80        3.56      2.97 o 
 -10   8   7      159.32      265.25     10.20 o 
  -8   8   7       17.18       16.27      4.03 o 
  -6   8   7      437.02      474.34     15.28 o 
  -4   8   7     1655.98     1918.38     39.67 o 
  -2   8   7      299.52      289.75     12.30 o 
   0   8   7      140.84      140.21      9.32 o 
   2   8   7      206.82      214.83      9.68 o 
   4   8   7       20.87       29.29      6.59 o 
   6   8   7       56.47       95.42      8.28 o 
   8   8   7      699.14      592.18     23.56 o 
  10   8   7      116.04      114.31      8.15 o 
  12   8   7      110.21      164.75      7.98 o 
  14   8   7        0.42        5.05      2.06 o 
 -13   9   7       11.21       21.04      2.72 o 
 -11   9   7       86.74      113.95      7.61 o 
  -9   9   7       27.74       21.35      3.97 o 
  -7   9   7        1.79        5.99      3.71 o 
  -5   9   7      352.14      536.15     16.17 o 
  -3   9   7     1207.39     1264.57     29.54 o 
  -1   9   7      373.77      411.25     14.02 o 
   1   9   7       66.41       66.58      6.75 o 
   3   9   7      192.66      224.16     12.12 o 
   5   9   7        6.89       21.92      9.01 o 
   7   9   7      409.60      498.52     32.59 o 
   9   9   7       47.54       31.96      4.95 o 
  11   9   7       88.01       85.99      5.34 o 
  13   9   7       81.53       91.35      6.85 o 
  15   9   7       38.34       38.71      6.38 o 
 -14  10   7      121.89      116.07      9.83 o 
 -12  10   7       10.53        7.63      2.75 o 
 -10  10   7        4.08        3.88      3.03 o 
  -8  10   7       17.36       40.72      4.75 o 
  -6  10   7        0.73       27.57      4.71 o 
  -4  10   7      587.29      628.20     17.06 o 
  -2  10   7       69.96       76.67      6.76 o 
   0  10   7      312.45      399.35     13.43 o 
   2  10   7       65.39       38.00      5.95 o 
   4  10   7        3.36        6.33      4.03 o 
   6  10   7       63.58       61.26      6.57 o 
   8  10   7       38.35       52.55      7.93 o 
  10  10   7       31.94       34.14      4.87 o 
  12  10   7       14.07       10.90      3.70 o 
  14  10   7       40.97       51.64      4.89 o 
 -13  11   7        1.05        1.64      4.06 o 
 -11  11   7       66.00       50.42      4.66 o 
  -9  11   7      142.35      193.86      7.99 o 
  -7  11   7        3.43        7.82      5.66 o 
  -5  11   7      242.69      276.69     10.93 o 
  -3  11   7        0.20        4.87      7.53 o 
  -1  11   7        0.57        2.12      6.30 o 
   1  11   7        8.61       11.53      4.23 o 
   3  11   7        3.01       11.19      8.06 o 
   5  11   7      108.67       87.93      6.03 o 
   7  11   7      130.13      133.78      7.03 o 
   9  11   7      250.03      247.96      9.33 o 
  11  11   7       69.81       58.70      4.41 o 
  13  11   7      153.71      152.63      6.14 o 
 -12  12   7       71.98       27.02      5.90 o 
 -10  12   7       16.96       23.29      6.72 o 
  -8  12   7       62.58       63.78      7.67 o 
  -6  12   7      139.25      137.36     11.30 o 
  -4  12   7      220.02      239.22     15.00 o 
  -2  12   7     1009.91     1091.48     32.50 o 
   0  12   7      669.28      783.24     21.63 o 
   2  12   7        3.82       -0.06      4.78 o 
   4  12   7      213.89      228.72     14.97 o 
   6  12   7       32.65       36.70      4.43 o 
   8  12   7     1056.33     1121.02     16.58 o 
  10  12   7       23.82       36.30      4.11 o 
  12  12   7       46.80       52.54      3.90 o 
 -11  13   7        0.45        7.02      4.54 o 
  -9  13   7      120.82      178.46      9.92 o 
  -7  13   7      228.79      292.12     14.13 o 
  -5  13   7      551.04      742.97     19.74 o 
  -3  13   7      702.47      794.28     25.94 o 
  -1  13   7        1.93        6.52      4.03 o 
   1  13   7       58.91       56.14      6.32 o 
   3  13   7      116.17      129.54      9.15 o 
   5  13   7      395.20      407.44     12.23 o 
   7  13   7      177.12      179.45      6.56 o 
   9  13   7        1.95        4.32      2.12 o 
  11  13   7      130.68      111.11      5.21 o 
 -10  14   7       16.53       34.86      4.35 o 
  -8  14   7      116.29      163.56      9.62 o 
  -6  14   7        2.77        6.73      4.32 o 
  -4  14   7      303.39      280.09     14.49 o 
  -2  14   7      157.44      132.14     13.98 o 
   0  14   7      159.20      199.23      9.97 o 
   2  14   7      147.59      198.35      9.91 o 
   4  14   7      417.90      498.12     11.07 o 
   6  14   7       24.43        5.09      2.59 o 
   8  14   7      311.48      285.97     10.21 o 
  10  14   7        4.11        6.43      2.57 o 
  -9  15   7        6.63       11.01      4.30 o 
  -7  15   7        6.37       -3.42      3.42 o 
  -5  15   7      211.68      257.05     12.92 o 
  -3  15   7      402.28      556.09     18.77 o 
  -1  15   7      101.17      152.19     10.17 o 
   1  15   7       19.44       21.60      4.03 o 
   3  15   7       39.22       42.26      7.01 o 
   5  15   7        4.80        4.81      2.79 o 
   7  15   7       63.16       79.85      4.07 o 
   9  15   7        0.22       -2.63      3.44 o 
  -6  16   7       70.37       43.03      4.86 o 
  -4  16   7       72.33       50.02      5.62 o 
  -2  16   7        1.67        0.25      5.87 o 
   0  16   7       16.80        8.69      3.63 o 
   2  16   7       23.95        7.27      2.37 o 
   4  16   7        8.87        8.73      2.75 o 
   6  16   7        5.01        2.46      5.09 o 
  -3  17   7      151.91      174.76     17.58 o 
  -1  17   7      114.32       94.94     11.81 o 
   1  17   7        0.85       -1.73      4.61 o 
   3  17   7       10.63       12.73      4.80 o 
 -14   0   8      556.92      551.98     14.79 o 
 -12   0   8       72.35       59.09     10.11 o 
 -10   0   8      674.60      688.28     33.08 o 
  -8   0   8       50.64       50.55     11.81 o 
  -6   0   8      951.67      916.90     41.20 o 
  -4   0   8       42.74       12.09      4.23 o 
  -2   0   8       14.90       22.24      9.29 o 
   0   0   8     2058.40     1877.47     58.62 o 
   2   0   8      281.21      285.40     23.37 o 
   4   0   8      227.20      218.77     13.86 o 
   6   0   8       96.41      109.59     10.65 o 
   8   0   8      833.72     1037.64     41.32 o 
  10   0   8       53.69       85.34     12.89 o 
  12   0   8       44.49       29.06      6.84 o 
  14   0   8       71.39       58.92      7.30 o 
 -15   1   8      150.65      146.99      6.41 o 
 -13   1   8      343.44      288.92     10.00 o 
 -11   1   8      259.32      200.85      9.83 o 
  -9   1   8        4.07       -1.52      3.47 o 
  -7   1   8       14.05        0.09      3.27 o 
  -5   1   8       14.88        4.69      3.82 o 
  -3   1   8        0.43        2.05      3.58 o 
  -1   1   8      619.30      553.56     22.67 o 
   1   1   8       99.30      116.07     10.82 o 
   3   1   8      271.18      328.51     13.95 o 
   5   1   8        1.15       11.53      4.37 o 
   7   1   8       86.30       99.21      7.78 o 
   9   1   8      433.32      449.64     19.23 o 
  11   1   8       15.13       27.28      6.05 o 
  13   1   8       33.49       31.18      3.29 o 
  15   1   8       27.14       26.56      4.36 o 
 -14   2   8      119.45      170.12      6.83 o 
 -12   2   8       20.70       32.61      4.26 o 
 -10   2   8       69.63       41.04      5.41 o 
  -8   2   8       22.44       24.68      3.97 o 
  -6   2   8       32.36       96.19      7.68 o 
  -4   2   8      296.33      317.85     11.71 o 
  -2   2   8        0.13        8.20      3.69 o 
   0   2   8        2.60        3.80      4.96 o 
   2   2   8       27.34       14.35      4.72 o 
   4   2   8       45.79       22.23      5.28 o 
   6   2   8       14.81        9.63      7.42 o 
   8   2   8      103.90      113.51      8.46 o 
  10   2   8       56.26       45.24      6.97 o 
  12   2   8       36.25       14.67      3.07 o 
  14   2   8       39.87       45.23      3.68 o 
 -15   3   8       55.32       73.51      4.36 o 
 -13   3   8       11.04       18.29      4.05 o 
 -11   3   8        2.84       -1.17      4.47 o 
  -9   3   8       38.64       26.83      4.15 o 
  -7   3   8        5.61       21.47      3.90 o 
  -5   3   8     1054.12     1192.61     21.91 o 
  -3   3   8        4.72       15.84      4.06 o 
  -1   3   8      106.80       90.90      8.92 o 
   1   3   8       15.24       11.04      4.64 o 
   3   3   8        0.85       -1.40      4.16 o 
   5   3   8      118.58      141.08      8.25 o 
   7   3   8      253.86      253.62     14.77 o 
   9   3   8       48.82       47.66      6.22 o 
  11   3   8      215.77      159.80     10.97 o 
  13   3   8        0.03        2.89      2.45 o 
 -14   4   8       42.53       58.80      5.04 o 
 -12   4   8      385.20      352.03     11.39 o 
 -10   4   8        3.94        6.33      3.53 o 
  -8   4   8       20.23        8.44      3.03 o 
  -6   4   8     1391.95     1256.86     35.40 o 
  -4   4   8      336.15      404.25     13.04 o 
  -2   4   8       12.30       43.61      5.51 o 
   0   4   8      695.83      637.61     27.39 o 
   2   4   8      112.85      104.32      7.05 o 
   4   4   8      156.20      169.00      8.92 o 
   6   4   8       47.68       47.78      6.43 o 
   8   4   8       18.49       35.13      7.86 o 
  10   4   8      193.00      160.81      9.37 o 
  12   4   8      414.63      330.20     19.71 o 
  14   4   8       59.07       44.82      6.90 o 
 -13   5   8      500.79      425.82     13.77 o 
 -11   5   8      129.00      127.42      7.81 o 
  -9   5   8      626.85      696.44     37.70 o 
  -7   5   8       71.89       56.58      6.55 o 
  -5   5   8        5.28       24.90      4.40 o 
  -3   5   8       96.78      104.11      6.97 o 
  -1   5   8      644.36      662.25     17.90 o 
   1   5   8        6.56        0.63      4.94 o 
   3   5   8      350.88      410.28     16.61 o 
   5   5   8      350.87      444.28     18.94 o 
   7   5   8      148.11      182.14     13.05 o 
   9   5   8      359.29      377.66     13.78 o 
  11   5   8      136.77       93.19      8.18 o 
  13   5   8       34.50       23.75      6.56 o 
 -14   6   8      288.23      318.05      9.43 o 
 -12   6   8       78.44       72.89      5.32 o 
 -10   6   8      220.26      233.22     13.50 o 
  -8   6   8       30.00       54.68      6.21 o 
  -6   6   8      637.07      538.53     15.30 o 
  -4   6   8       12.73       31.22      5.88 o 
  -2   6   8       31.85       51.92      8.22 o 
   0   6   8     1111.84     1108.30     27.66 o 
   2   6   8      304.54      284.12     11.61 o 
   4   6   8        1.48       -2.17      4.47 o 
   6   6   8       41.15       51.23      8.16 o 
   8   6   8      358.47      438.76     16.77 o 
  10   6   8       95.47      160.62      8.65 o 
  12   6   8       35.43       15.82      2.72 o 
 -13   7   8      103.17       87.34     10.92 o 
 -11   7   8       44.17       17.63      3.52 o 
  -9   7   8       51.76       36.18      5.33 o 
  -7   7   8      313.99      288.70     10.66 o 
  -5   7   8       14.19       13.09      3.88 o 
  -3   7   8        0.51        0.83      3.94 o 
  -1   7   8      336.45      366.18     14.86 o 
   1   7   8       61.35       83.22      8.55 o 
   3   7   8       36.38       29.70      5.20 o 
   5   7   8       11.51       22.05      7.66 o 
   7   7   8        2.28       12.92     12.15 o 
   9   7   8      351.21      368.17     20.27 o 
  11   7   8        1.64        5.80      2.57 o 
  13   7   8       37.34       36.79      6.29 o 
 -12   8   8        0.36       -2.20      2.20 o 
 -10   8   8      231.86      304.74     15.89 o 
  -8   8   8       13.84       26.82      3.81 o 
  -6   8   8        0.73       11.82      3.58 o 
  -4   8   8      286.68      299.17     12.77 o 
  -2   8   8       83.71       54.71      7.69 o 
   0   8   8       24.44       32.32      7.70 o 
   2   8   8       68.15       81.27      7.50 o 
   4   8   8       95.83      121.07      8.63 o 
   6   8   8        1.05        1.84      3.95 o 
   8   8   8       67.71       70.12      6.05 o 
  10   8   8       54.51       40.25      3.71 o 
  12   8   8      161.31      129.03      5.66 o 
 -11   9   8        0.58        0.15      2.23 o 
  -9   9   8        0.77        1.49      2.66 o 
  -7   9   8      165.68      171.72      7.72 o 
  -5   9   8        6.38       37.28      4.98 o 
  -3   9   8        0.08        2.51      3.98 o 
  -1   9   8      109.45       79.16     14.45 o 
   1   9   8      173.22      161.36     12.34 o 
   3   9   8      116.86      114.86      7.12 o 
   5   9   8        0.75        7.37      4.27 o 
   7   9   8       91.17      126.06      7.21 o 
   9   9   8        9.74        9.03      2.55 o 
  11   9   8        4.60       10.06      2.54 o 
 -10  10   8      401.34      457.46     21.21 o 
  -8  10   8      197.91      185.42      7.18 o 
  -6  10   8      164.38      149.82      8.20 o 
  -4  10   8      500.93      428.76     14.10 o 
  -2  10   8      302.38      314.33     12.42 o 
   0  10   8      283.09      272.42     11.59 o 
   2  10   8      179.03      201.10     16.48 o 
   4  10   8       33.78       74.36      5.73 o 
   6  10   8      409.64      451.72     12.35 o 
   8  10   8      245.54      240.26      7.37 o 
  10  10   8      180.58      149.23      6.45 o 
  -9  11   8      157.16      133.99     21.52 o 
  -7  11   8       52.05       57.91      4.68 o 
  -5  11   8      375.33      355.70     21.77 o 
  -3  11   8        1.00        8.25      4.62 o 
  -1  11   8     1187.83     1332.60     33.89 o 
   1  11   8       68.99       90.66      9.69 o 
   3  11   8       16.93       12.78      5.83 o 
   5  11   8      288.68      251.50      8.89 o 
   7  11   8      106.06       84.97      4.49 o 
   9  11   8      231.41      270.65      9.51 o 
  -8  12   8       24.96       27.68      3.72 o 
  -6  12   8      250.05      246.21     11.20 o 
  -4  12   8       97.17      171.33     10.53 o 
  -2  12   8       67.95      103.02      8.77 o 
   0  12   8      190.40      202.76     11.83 o 
   2  12   8      204.16      203.85      9.61 o 
   4  12   8        0.89       -3.36      3.36 o 
   6  12   8      277.84      313.37      8.59 o 
   8  12   8        1.27        4.50      2.21 o 
  -7  13   8      103.67       75.59      5.46 o 
  -5  13   8       31.12       32.60      4.77 o 
  -3  13   8       52.37      115.95      9.55 o 
  -1  13   8       61.47       48.54      5.82 o 
   1  13   8       13.23        8.60      3.27 o 
   3  13   8       31.54       37.64      2.94 o 
   5  13   8        1.51       -1.28      2.00 o 
   7  13   8       67.04       55.32      4.65 o 
  -6  14   8       29.76       25.07      4.67 o 
  -4  14   8      103.17       58.17      5.25 o 
  -2  14   8        3.47        5.64      6.29 o 
   0  14   8       57.80       81.24      6.47 o 
   2  14   8        7.11       -2.79      2.79 o 
   4  14   8        1.11        0.01      4.70 o 
  -3  15   8       13.28       29.58      6.66 o 
  -1  15   8       70.34       70.06     14.23 o 
   1  15   8      203.29      151.61     10.70 o 
 -11   1   9      147.66      201.16      7.70 o 
  -9   1   9       51.71       60.94      4.09 o 
  -7   1   9       86.70      101.14      5.53 o 
  -5   1   9       61.91       31.16      4.33 o 
  -3   1   9       35.32       89.05     10.49 o 
  -1   1   9       30.55       22.21      6.00 o 
   1   1   9       32.07       55.58      8.18 o 
   3   1   9       33.00       33.68      4.99 o 
   5   1   9       33.84       39.83      4.67 o 
   7   1   9        0.80       -0.02      4.07 o 
   9   1   9       18.61       12.13      4.67 o 
  11   1   9        2.04        5.47      1.98 o 
 -12   2   9        6.76        5.29      1.93 o 
 -10   2   9      132.84       86.79      4.32 o 
  -8   2   9       27.58       17.76      2.77 o 
  -6   2   9      230.95      249.05     10.11 o 
  -4   2   9      382.30      488.31     16.39 o 
  -2   2   9      465.15      524.62     21.54 o 
   0   2   9       82.50       69.73      8.44 o 
   2   2   9      227.13      215.16     10.17 o 
   4   2   9       48.75       41.26      5.88 o 
   6   2   9      261.16      272.26     10.86 o 
   8   2   9        5.67        6.66      6.48 o 
  10   2   9      107.34      108.78      7.87 o 
  12   2   9       29.85        5.28      2.87 o 
 -11   3   9      140.96       95.26      7.57 o 
  -9   3   9       11.10       10.88      3.86 o 
  -7   3   9      877.60      985.13     23.94 o 
  -5   3   9       14.17        5.68      2.84 o 
  -3   3   9        1.20        6.09      2.70 o 
  -1   3   9      640.01      536.63     17.85 o 
   1   3   9      145.96      105.38      6.32 o 
   3   3   9       57.53       35.96      4.22 o 
   5   3   9       27.29       20.32      5.02 o 
   7   3   9      189.21      202.33      9.30 o 
   9   3   9        0.42       10.43      4.62 o 
  11   3   9      193.71      184.35     11.31 o 
 -10   4   9       28.06       36.74      7.10 o 
  -8   4   9      135.52      152.85      9.29 o 
  -6   4   9      127.31      173.08     10.39 o 
  -4   4   9      255.04      187.84      8.19 o 
  -2   4   9        2.78       -2.33      4.05 o 
   0   4   9      155.15      179.99      7.72 o 
   2   4   9        1.47        4.53      3.78 o 
   4   4   9      101.21       69.64      6.48 o 
   6   4   9       19.91        6.44      3.63 o 
   8   4   9      232.32      233.76     12.14 o 
  10   4   9      145.77       84.62      6.93 o 
 -11   5   9       44.71       54.96      4.47 o 
  -9   5   9       59.75       59.63      5.66 o 
  -7   5   9       37.63       15.95      4.01 o 
  -5   5   9      293.11      256.72      9.75 o 
  -3   5   9       41.59       66.15      5.80 o 
  -1   5   9      124.39      106.24      5.47 o 
   1   5   9       21.44       17.51      4.65 o 
   3   5   9       26.81       35.19      5.30 o 
   5   5   9       31.71       40.30      6.34 o 
   7   5   9      398.35      364.44     11.96 o 
   9   5   9      120.12      116.40      5.96 o 
  11   5   9       24.89       15.39      4.55 o 
 -10   6   9      103.85      130.24      6.86 o 
  -8   6   9       26.76       44.60      7.02 o 
  -6   6   9       29.72       27.61      4.62 o 
  -4   6   9       28.30       18.78      3.51 o 
  -2   6   9       49.52       24.05      4.72 o 
   0   6   9      102.29       59.36      5.01 o 
   2   6   9       29.81       36.61      4.52 o 
   4   6   9       12.37       18.83      4.18 o 
   6   6   9       93.94      134.10      8.72 o 
   8   6   9        0.56        3.13      3.22 o 
  10   6   9       12.05       18.46      3.92 o 
  -9   7   9       63.31       49.70      4.72 o 
  -7   7   9       72.44      108.05     10.35 o 
  -5   7   9      392.04      406.08     11.55 o 
  -3   7   9       97.49      106.96     12.84 o 
  -1   7   9       33.02       57.42      5.83 o 
   1   7   9       24.68       50.74      6.88 o 
   3   7   9       55.00       38.28      4.42 o 
   5   7   9       27.06       44.23      6.78 o 
   7   7   9       38.22       59.39      4.94 o 
   9   7   9      188.37      203.86     10.90 o 
  -8   8   9       98.67      151.03     11.25 o 
  -6   8   9      176.38      172.53      8.59 o 
  -4   8   9       82.97       41.70     11.44 o 
  -2   8   9      114.45      153.34     12.74 o 
   0   8   9       24.51       26.18      4.74 o 
   2   8   9      195.90      207.83      9.65 o 
   4   8   9       52.75       58.93      7.66 o 
   6   8   9      204.63      216.94     14.49 o 
   8   8   9       18.41       26.65      4.20 o 
  -7   9   9       67.65       46.62      6.03 o 
  -5   9   9       10.93       23.32      3.93 o 
  -3   9   9      405.95      462.30     15.04 o 
  -1   9   9        6.54       -1.60      3.11 o 
   1   9   9        3.43       -0.17      3.18 o 
   3   9   9       16.71        7.79      6.76 o 
   5   9   9       35.06       58.20      9.50 o 
   7   9   9       11.31        1.82      1.85 o 
  -4  10   9       43.74       38.51      3.57 o 
  -2  10   9       22.23        6.09      4.10 o 
   0  10   9      122.03      169.10     10.09 o 
   2  10   9       13.96        3.74      4.40 o 
   4  10   9        0.89       -1.96      5.59 o 
   6  10   9      120.04      113.50      6.38 o 
  -3  11   9       46.95       50.67     13.17 o 
  -1  11   9       33.56       13.86      8.15 o 
   1  11   9       49.25       63.85      6.13 o 
   3  11   9        3.26        4.62      3.13 o 
   5  11   9       90.82      126.04      6.46 o 
  -2  12   9       42.11       41.88      5.87 o 
   0  12   9       38.62       52.89     13.31 o 
   2  12   9       19.45       26.60      3.87 o 
  -6   0  10       13.05       34.16      5.73 o 
  -4   0  10      106.08       62.78      5.72 o 
  -2   0  10       31.03       85.85      6.08 o 
   0   0  10      354.05      481.91     24.16 o 
   2   0  10      195.54      180.97     12.77 o 
   4   0  10        0.35       -3.81      4.03 o 
   6   0  10       13.38       13.01      5.04 o 
  -7   1  10        2.36       -3.65      3.65 o 
  -5   1  10      199.40      222.06     15.70 o 
  -3   1  10       51.66       33.78      4.11 o 
  -1   1  10       21.77       34.37      3.76 o 
   1   1  10      267.77      160.60      6.33 o 
   3   1  10        1.97        1.41      2.89 o 
   5   1  10        0.70        8.70      3.37 o 
   7   1  10      108.92      121.02      7.32 o 
  -6   2  10        0.67       -4.04      4.04 o 
  -4   2  10       25.92       41.99      4.80 o 
  -2   2  10      123.62      111.51      5.59 o 
   0   2  10        2.21        4.06      2.40 o 
   2   2  10        4.98       -1.20      3.10 o 
   4   2  10       15.12        4.99      3.05 o 
   6   2  10        0.29        1.28      2.88 o 
  -7   3  10       19.24        8.65      4.50 o 
  -5   3  10        8.41       33.71      6.89 o 
  -3   3  10      169.43      169.24     25.42 o 
  -1   3  10        2.03       -0.77      3.77 o 
   1   3  10       18.15       38.36      4.10 o 
   3   3  10        1.37        5.03      5.13 o 
   5   3  10        5.73       15.03      5.42 o 
   7   3  10        1.88        3.79      3.57 o 
  -6   4  10      135.83      108.02      9.84 o 
  -4   4  10       37.82       40.73      7.33 o 
  -2   4  10        4.78       -0.89      5.37 o 
   0   4  10      312.39      375.29     35.19 o 
   2   4  10       59.07       50.43      5.61 o 
   4   4  10       29.10       22.54      4.08 o 
   6   4  10        0.31        0.12      3.08 o 
  -5   5  10        9.51        8.36      4.31 o 
  -3   5  10      273.03      219.09     14.69 o 
  -1   5  10        9.26       19.31      3.91 o 
   1   5  10      343.03      356.11     32.54 o 
   3   5  10        9.87       -2.27      2.27 o 
   5   5  10        0.15        7.34      5.27 o 
  -4   6  10       15.88       59.94      7.44 o 
  -2   6  10       57.66       66.35      8.34 o 
   0   6  10       56.67       42.87      7.36 o 
   2   6  10       35.83       10.32     15.36 o 
   4   6  10       19.13        6.21      4.00 o 
  -1   7  10        2.21       11.25      5.19 o 
   1   7  10       67.06       53.30      6.90 o 
   3   7  10       23.69        9.09      4.25 o 
                                                 
